# Supplementary material for: MBD2 regulates the progression and chemoresistance of cholangiocarcinoma through interaction with WDR5
Source: J Exp Clin Cancer Res. 2024 Sep 30;43:272. doi: 10.1186/s13046-024-03188-4 (PMC11440836; doi:10.1186/s13046-024-03188-4)
Supplement: Supplementary file 1 — Supplementary Material 1: Table S1. The primary antibodies used in this study. [file 13046_2024_3188_MOESM1_ESM.xlsx]

## Sheet: Sheet1
Table S1. The primary antibodies used in this study.
Target	Source	ID	Supplier	Application
ABCB1	Rabbit	22336-1-AP	Proteintech, USA	WB
Alexa Fluor 488-IgG	Mouse	GB25301	Servicebio, China	IF
Cy5-IgG	Rabbit	GB27303	Servicebio, China	IF
Flag	Rabbit	14793	Cell Signaling Technology, the Netherlands	ChIP, WB
Flag	Mouse	66008-4-Ig	Proteintech, USA	co-IP
GAPDH	Rabbit	BM1623	Boster, China	WB
GST Tag	Rabbit	10000-0-AP	Proteintech, USA	GST-Pulldown, WB
H3K4me3	Rabbit	9751	Cell Signaling Technology, the Netherlands	ChIP
HA	Mouse	AE008	Abclonal, China	WB, co-IP
HA	Rabbit	3724	Cell Signaling Technology, the Netherlands	IF
HDAC1	Rabbit	10197-1-AP	Proteintech, USA	co-IP, WB
HDAC2	Rabbit	12922-3-AP	Proteintech, USA	co-IP, WB
Histone H3	Rabbit	4620	Cell Signaling Technology, the Netherlands	Positive control for ChIP
Ki-67	Mouse	9449	Cell Signaling Technology, the Netherlands	IHC for human tissue
Ki-67	Rabbit	12202	Cell Signaling Technology, the Netherlands	IHC for mouse tissue
KMT2A	Rabbit	A1435	Abclonal, China	WB
MBD2	Rabbit	EPR18361	Abcam, UK	WB, co-IP, IHC for human tissue
Normal rabbit IgG	Rabbit	A7016	Beyotime, China	Negative control for ChIP
WDR5	Rabbit	A3259	Abclonal, China	WB
