# Supplementary material for: MBD2 regulates the progression and chemoresistance of cholangiocarcinoma through interaction with WDR5
Source: J Exp Clin Cancer Res. 2024 Sep 30;43:272. doi: 10.1186/s13046-024-03188-4 (PMC11440836; doi:10.1186/s13046-024-03188-4)
Supplement: Supplementary file 2 — Supplementary Material 2: Table S2 The results of co-IP-MS [file 13046_2024_3188_MOESM2_ESM.xlsx]

## Sheet: Sheet2
Table S2 The results of co-IP-MS
Accession	Description	Coverage [%]	# Peptides	# PSMs	# Unique Peptides	# AAs	MW [kDa]	calc. pI	Abundances
A0A804HL12	E3 ubiquitin-protein ligase MYCBP2 OS=Homo sapiens OX=9606 GN=MYCBP2 PE=4 SV=1	37	138	197	2	4772	523.3	7.12	6.72602e+08
A0A804HKQ1	E3 ubiquitin-protein ligase MYCBP2 OS=Homo sapiens OX=9606 GN=MYCBP2 PE=4 SV=1	38	138	196	2	4752	521.4	7.02	3.65707e+06
A0A2U3TZM0	DNA helicase OS=Homo sapiens OX=9606 GN=CHD4 PE=1 SV=1	35	57	63	47	1902	216.7	6	1.65067e+08
P04259	Keratin, type II cytoskeletal 6B OS=Homo sapiens OX=9606 GN=KRT6B PE=1 SV=5	54	35	57	2	564	60	8	27316089
Q9BQG0	Myb-binding protein 1A OS=Homo sapiens OX=9606 GN=MYBBP1A PE=1 SV=2	30	31	36	31	1328	148.8	9.28	7.72618e+07
O94776	Metastasis-associated protein MTA2 OS=Homo sapiens OX=9606 GN=MTA2 PE=1 SV=1	48	31	46	25	668	75	9.66	3.27731e+08
E7ESY4	Metastasis-associated protein MTA1 OS=Homo sapiens OX=9606 GN=MTA1 PE=1 SV=1	50	30	37	25	703	79.3	9.11	1.12582e+08
P12956	X-ray repair cross-complementing protein 6 OS=Homo sapiens OX=9606 GN=XRCC6 PE=1 SV=2	51	29	41	29	609	69.8	6.64	1.03245e+08
A0A7I2V323	Heterogeneous nuclear ribonucleoproteins A2/B1 OS=Homo sapiens OX=9606 GN=HNRNPA2B1 PE=1 SV=1	76	27	71	22	333	35.2	8.87	1.02179e+09
Q86YP4	Transcriptional repressor p66-alpha OS=Homo sapiens OX=9606 GN=GATAD2A PE=1 SV=1	54	26	35	24	633	68	9.94	1.31881e+08
P13010	X-ray repair cross-complementing protein 5 OS=Homo sapiens OX=9606 GN=XRCC5 PE=1 SV=3	36	25	34	25	732	82.7	5.81	8.67994e+07
P01023	Alpha-2-macroglobulin OS=Homo sapiens OX=9606 GN=A2M PE=1 SV=3	30	24	37	24	1474	163.2	6.46	3.00809e+08
P21333	Filamin-A OS=Homo sapiens OX=9606 GN=FLNA PE=1 SV=4	12	23	23	23	2647	280.6	6.06	8.78701e+06
B7Z4V2	75 kDa glucose-regulated protein OS=Homo sapiens OX=9606 PE=2 SV=1	41	22	25	22	665	72.4	5.94	5.07449e+07
Q8WXI9	Transcriptional repressor p66-beta OS=Homo sapiens OX=9606 GN=GATAD2B PE=1 SV=1	50	22	31	20	593	65.2	9.7	1.14789e+08
P07437	Tubulin beta chain OS=Homo sapiens OX=9606 GN=TUBB PE=1 SV=2	71	22	29	4	444	49.6	4.89	1.07769e+08
Q6AHZ7	Uncharacterized protein DKFZp686A111 OS=Homo sapiens OX=9606 GN=DKFZp686A111 PE=2 SV=1	13	21	21	21	2109	238.7	7.36	2.66145e+07
Q8IZ29	Tubulin beta chain OS=Homo sapiens OX=9606 GN=TUBB2C PE=2 SV=1	61	20	27	2	445	49.8	4.92	8.02575e+06
O95819	Mitogen-activated protein kinase kinase kinase kinase 4 OS=Homo sapiens OX=9606 GN=MAP4K4 PE=1 SV=2	19	20	22	2	1239	142	7.46	2.44946e+07
B4DH29	DNA-directed RNA polymerase subunit beta OS=Homo sapiens OX=9606 PE=2 SV=1	20	19	20	19	1099	125.1	8.29	20900444
Q53TX8	Uncharacterized protein MAP4K4 (Fragment) OS=Homo sapiens OX=9606 GN=MAP4K4 PE=4 SV=1	18	19	20	1	1260	144.5	7.58	659558
O14744	Protein arginine N-methyltransferase 5 OS=Homo sapiens OX=9606 GN=PRMT5 PE=1 SV=4	31	18	22	18	637	72.6	6.29	9.10229e+07
P61247	40S ribosomal protein S3a OS=Homo sapiens OX=9606 GN=RPS3A PE=1 SV=2	63	18	26	18	264	29.9	9.73	5.63071e+08
Q9H6S0	3'-5' RNA helicase YTHDC2 OS=Homo sapiens OX=9606 GN=YTHDC2 PE=1 SV=2	17	18	18	18	1430	160.1	8.4	2.27482e+07
A4QPB0	IQ motif containing GTPase activating protein 1 OS=Homo sapiens OX=9606 GN=IQGAP1 PE=1 SV=1	13	18	18	18	1657	189.2	6.48	1.13605e+07
Q13283	Ras GTPase-activating protein-binding protein 1 OS=Homo sapiens OX=9606 GN=G3BP1 PE=1 SV=1	53	18	38	17	466	52.1	5.52	1.64287e+08
O75534	Cold shock domain-containing protein E1 OS=Homo sapiens OX=9606 GN=CSDE1 PE=1 SV=2	23	17	18	17	798	88.8	6.25	2.30692e+07
Q9BSV4	SFPQ protein (Fragment) OS=Homo sapiens OX=9606 GN=SFPQ PE=2 SV=2	30	17	24	16	634	68.6	8.82	1.46552e+08
B4E1B2	Beta-1 metal-binding globulin OS=Homo sapiens OX=9606 PE=2 SV=1	34	17	29	2	678	74.8	7.12	5.99727e+08
H0YI76	Keratin, type II cytoskeletal 5 (Fragment) OS=Homo sapiens OX=9606 GN=KRT5 PE=1 SV=1	72	17	23	2	201	23.1	4.97	904621
M0QZM1	Heterogeneous nuclear ribonucleoprotein M (Fragment) OS=Homo sapiens OX=9606 GN=HNRNPM PE=1 SV=1	58	17	30	1	383	40	6.73	485270
P19338	Nucleolin OS=Homo sapiens OX=9606 GN=NCL PE=1 SV=3	22	16	17	16	710	76.6	4.7	6.95422e+07
P04843	Dolichyl-diphosphooligosaccharide--protein glycosyltransferase subunit 1 OS=Homo sapiens OX=9606 GN=RPN1 PE=1 SV=1	31	16	16	16	607	68.5	6.38	1.71859e+07
P02787	Serotransferrin OS=Homo sapiens OX=9606 GN=TF PE=1 SV=3	38	16	27	1	698	77	7.12
Q13885	Tubulin beta-2A chain OS=Homo sapiens OX=9606 GN=TUBB2A PE=1 SV=1	48	16	22	1	445	49.9	4.89	390123
P33176	Kinesin-1 heavy chain OS=Homo sapiens OX=9606 GN=KIF5B PE=1 SV=1	18	15	16	15	963	109.6	6.51	1.51594e+07
Q93009	Ubiquitin carboxyl-terminal hydrolase 7 OS=Homo sapiens OX=9606 GN=USP7 PE=1 SV=2	16	15	16	15	1102	128.2	5.55	1.66072e+07
O75643	U5 small nuclear ribonucleoprotein 200 kDa helicase OS=Homo sapiens OX=9606 GN=SNRNP200 PE=1 SV=2	8	15	15	15	2136	244.4	6.06	6.64247e+06
P38919	Eukaryotic initiation factor 4A-III OS=Homo sapiens OX=9606 GN=EIF4A3 PE=1 SV=4	33	15	16	13	411	46.8	6.73	4.31775e+07
Q16576	Histone-binding protein RBBP7 OS=Homo sapiens OX=9606 GN=RBBP7 PE=1 SV=1	55	15	26	9	425	47.8	5.05	2.93552e+08
A0A7I2V5W9	Polyadenylate-binding protein (Fragment) OS=Homo sapiens OX=9606 GN=PABPC4 PE=1 SV=1	27	15	16	9	598	65.6	9.2	3.9702e+07
E7EQY4	Metastasis-associated protein MTA3 OS=Homo sapiens OX=9606 GN=MTA3 PE=1 SV=1	32	15	24	7	514	58.7	8.21	2.13539e+07
A0A3S6H812	Protein arginine N-methyltransferase 1 transcript variant 22 OS=Homo sapiens OX=9606 GN=PRMT1 PE=2 SV=1	40	14	20	14	383	43.8	5.99	6.85625e+07
Q14247	Src substrate cortactin OS=Homo sapiens OX=9606 GN=CTTN PE=1 SV=2	33	14	15	14	550	61.5	5.4	2.97648e+07
A0A024R2Z6	Guanine nucleotide-binding protein-like 3 OS=Homo sapiens OX=9606 GN=GNL3 PE=4 SV=1	31	14	16	14	537	60.5	8.79	3.14269e+07
P82650	28S ribosomal protein S22, mitochondrial OS=Homo sapiens OX=9606 GN=MRPS22 PE=1 SV=1	34	14	15	14	360	41.3	7.9	2.70055e+07
A0A1U9X9A5	PRRC2A OS=Homo sapiens OX=9606 PE=4 SV=1	11	14	15	14	2153	228.4	9.45	9.68137e+06
Q5JTH9	RRP12-like protein OS=Homo sapiens OX=9606 GN=RRP12 PE=1 SV=2	12	14	14	14	1297	143.6	8.75	1.56688e+07
P51114	Fragile X mental retardation syndrome-related protein 1 OS=Homo sapiens OX=9606 GN=FXR1 PE=1 SV=3	28	14	15	12	621	69.7	6.15	2.578e+07
Q09028	Histone-binding protein RBBP4 OS=Homo sapiens OX=9606 GN=RBBP4 PE=1 SV=3	54	14	25	8	425	47.6	4.89	1.17028e+08
B7Z2Z1	cDNA FLJ59523, highly similar to Scaffold attachment factor B OS=Homo sapiens OX=9606 PE=2 SV=1	23	14	16	7	811	91	7.24	3.11557e+07
P78406	mRNA export factor OS=Homo sapiens OX=9606 GN=RAE1 PE=1 SV=1	41	13	23	13	368	40.9	7.83	9.7835e+07
Q8IY81	pre-rRNA 2'-O-ribose RNA methyltransferase FTSJ3 OS=Homo sapiens OX=9606 GN=FTSJ3 PE=1 SV=2	21	13	13	13	847	96.5	8.4	1.1093e+07
Q14684	Ribosomal RNA processing protein 1 homolog B OS=Homo sapiens OX=9606 GN=RRP1B PE=1 SV=3	23	13	16	13	758	84.4	9.76	2.34263e+07
O00411	DNA-directed RNA polymerase, mitochondrial OS=Homo sapiens OX=9606 GN=POLRMT PE=1 SV=2	14	13	13	13	1230	138.5	8.98	1.23729e+07
Q6P158	Putative ATP-dependent RNA helicase DHX57 OS=Homo sapiens OX=9606 GN=DHX57 PE=1 SV=2	10	13	14	12	1386	155.5	7.71	1.46631e+08
A8K7F6	RNA helicase OS=Homo sapiens OX=9606 PE=2 SV=1	32	13	16	11	406	46.1	5.48	2.04378e+07
P11021	Endoplasmic reticulum chaperone BiP OS=Homo sapiens OX=9606 GN=HSPA5 PE=1 SV=2	26	13	13	11	654	72.3	5.16	1.17227e+07
Q92769	Histone deacetylase 2 OS=Homo sapiens OX=9606 GN=HDAC2 PE=1 SV=2	34	13	25	9	488	55.3	5.91	1.65078e+08
Q13547	Histone deacetylase 1 OS=Homo sapiens OX=9606 GN=HDAC1 PE=1 SV=1	34	13	20	9	482	55.1	5.48	4.92678e+07
Q12873	Chromodomain-helicase-DNA-binding protein 3 OS=Homo sapiens OX=9606 GN=CHD3 PE=1 SV=3	8	13	14	3	2000	226.5	7.3	1.58224e+06
A0A024R3R5	3-beta-hydroxysterol Delta (14)-reductase OS=Homo sapiens OX=9606 GN=LBR PE=3 SV=1	18	12	18	12	615	70.7	9.36	7.19119e+07
P51398	28S ribosomal protein S29, mitochondrial OS=Homo sapiens OX=9606 GN=DAP3 PE=1 SV=1	34	12	14	12	398	45.5	8.88	2.05035e+07
Q7Z2W4	Zinc finger CCCH-type antiviral protein 1 OS=Homo sapiens OX=9606 GN=ZC3HAV1 PE=1 SV=3	18	12	12	12	902	101.4	8.4	1.43791e+07
P41091	Eukaryotic translation initiation factor 2 subunit 3 OS=Homo sapiens OX=9606 GN=EIF2S3 PE=1 SV=3	33	12	14	12	472	51.1	8.4	2.72926e+07
A0A804HL40	Leucine-rich PPR motif-containing protein, mitochondrial OS=Homo sapiens OX=9606 GN=LRPPRC PE=4 SV=1	9	12	12	12	1393	157.7	6.18	7.74032e+06
Q8IY37	Probable ATP-dependent RNA helicase DHX37 OS=Homo sapiens OX=9606 GN=DHX37 PE=1 SV=1	12	12	12	12	1157	129.5	8.1	1.00453e+07
H0YEU2	40S ribosomal protein S3 (Fragment) OS=Homo sapiens OX=9606 GN=RPS3 PE=1 SV=1	76	12	14	9	171	18.7	8.41	8.44108e+07
P01009	Alpha-1-antitrypsin OS=Homo sapiens OX=9606 GN=SERPINA1 PE=1 SV=3	42	12	27	1	418	46.7	5.59	1.00336e+06
A0A0J9YVQ7	ATP-dependent RNA helicase DDX3X (Fragment) OS=Homo sapiens OX=9606 GN=DDX3X PE=1 SV=2	62	12	15	1	222	24.2	7.66	2.51087e+06
Q16195	Keratin (Fragment) OS=Homo sapiens OX=9606 GN=keratin PE=2 SV=1	52	12	14	1	244	27.6	4.83
B4DE59	Junction plakoglobin OS=Homo sapiens OX=9606 PE=2 SV=1	23	12	14	1	563	62.6	5.17	1.35977e+07
P02647	Apolipoprotein A-I OS=Homo sapiens OX=9606 GN=APOA1 PE=1 SV=1	46	11	12	11	267	30.8	5.76	3.34609e+07
Q9NY93	Probable ATP-dependent RNA helicase DDX56 OS=Homo sapiens OX=9606 GN=DDX56 PE=1 SV=1	23	11	11	11	547	61.6	9.26	1.19947e+07
O14654	Insulin receptor substrate 4 OS=Homo sapiens OX=9606 GN=IRS4 PE=1 SV=1	14	11	11	11	1257	133.7	8.44	1.35882e+07
J3KTL2	Serine/arginine-rich splicing factor 1 OS=Homo sapiens OX=9606 GN=SRSF1 PE=1 SV=1	46	11	16	10	253	28.3	10.08	3.25569e+07
R9WQY1	Synaptic functional regulator FMR1 OS=Homo sapiens OX=9606 GN=FMR1 PE=2 SV=1	22	11	13	2	566	63.9	8.4	1.83323e+07
B4DHZ6	Transferrin, isoform CRA_c OS=Homo sapiens OX=9606 GN=TF PE=2 SV=1	32	11	18	1	424	47.4	7.05
J3KMX3	Alpha-fetoprotein OS=Homo sapiens OX=9606 GN=AFP PE=1 SV=1	29	10	13	10	622	70.4	5.55	4.5844e+08
P27635	60S ribosomal protein L10 OS=Homo sapiens OX=9606 GN=RPL10 PE=1 SV=4	47	10	20	10	214	24.6	10.08	9.94878e+07
Q96EY7	Pentatricopeptide repeat domain-containing protein 3, mitochondrial OS=Homo sapiens OX=9606 GN=PTCD3 PE=1 SV=3	20	10	11	10	689	78.5	6.42	1.50983e+07
Q8N1G4	Leucine-rich repeat-containing protein 47 OS=Homo sapiens OX=9606 GN=LRRC47 PE=1 SV=1	22	10	10	10	583	63.4	8.28	1.10147e+07
Q5C9Z4	Nucleolar MIF4G domain-containing protein 1 OS=Homo sapiens OX=9606 GN=NOM1 PE=1 SV=1	14	10	10	10	860	96.2	8.1	6.58675e+06
P82933	28S ribosomal protein S9, mitochondrial OS=Homo sapiens OX=9606 GN=MRPS9 PE=1 SV=2	26	10	10	10	396	45.8	9.51	1.31896e+07
A0A024RDQ0	Heat shock 110 kDa protein OS=Homo sapiens OX=9606 GN=HSPH1 PE=3 SV=1	16	10	10	9	814	92.1	5.55	12031546
H0YF32	40S ribosomal protein S3 (Fragment) OS=Homo sapiens OX=9606 GN=RPS3 PE=1 SV=1	75	10	12	7	123	13.5	8	5.29146e+07
E9PCY7	Heterogeneous nuclear ribonucleoprotein H OS=Homo sapiens OX=9606 GN=HNRNPH1 PE=1 SV=1	36	10	18	5	429	47.1	6.34	1.09962e+08
A8K3K1	cDNA FLJ78096, highly similar to Homo sapiens actin, alpha, cardiac muscle (ACTC), mRNA OS=Homo sapiens OX=9606 PE=2 SV=1	28	10	16	1	377	42	5.39	1.72656e+06
Q07021	Complement component 1 Q subcomponent-binding protein, mitochondrial OS=Homo sapiens OX=9606 GN=C1QBP PE=1 SV=1	43	9	14	9	282	31.3	4.84	5.12317e+08
P01024	Complement C3 OS=Homo sapiens OX=9606 GN=C3 PE=1 SV=2	11	9	10	9	1663	187	6.4	6.75925e+07
P25705	ATP synthase subunit alpha, mitochondrial OS=Homo sapiens OX=9606 GN=ATP5F1A PE=1 SV=1	20	9	11	9	553	59.7	9.13	2.26977e+07
P82675	28S ribosomal protein S5, mitochondrial OS=Homo sapiens OX=9606 GN=MRPS5 PE=1 SV=2	23	9	9	9	430	48	9.92	7.28764e+06
G5EA06	28S ribosomal protein S27, mitochondrial OS=Homo sapiens OX=9606 GN=MRPS27 PE=1 SV=1	27	9	9	9	358	41.3	5.52	1.41519e+07
P35251	Replication factor C subunit 1 OS=Homo sapiens OX=9606 GN=RFC1 PE=1 SV=4	10	9	9	9	1148	128.2	9.36	5.87152e+06
P33993	DNA replication licensing factor MCM7 OS=Homo sapiens OX=9606 GN=MCM7 PE=1 SV=4	16	9	9	9	719	81.3	6.46	9.87594e+06
P06733	Alpha-enolase OS=Homo sapiens OX=9606 GN=ENO1 PE=1 SV=2	28	9	10	8	434	47.1	7.39	2.39321e+07
P01857	Immunoglobulin heavy constant gamma 1 OS=Homo sapiens OX=9606 GN=IGHG1 PE=1 SV=1	46	9	16	5	330	36.1	8.19	5.93219e+07
P16989	Y-box-binding protein 3 OS=Homo sapiens OX=9606 GN=YBX3 PE=1 SV=4	37	9	9	5	372	40.1	9.77	9.30841e+06
P67809	Y-box-binding protein 1 OS=Homo sapiens OX=9606 GN=YBX1 PE=1 SV=3	36	9	12	1	324	35.9	9.88	8.09181e+07
Q59GC1	Synaptic functional regulator FMR1 (Fragment) OS=Homo sapiens OX=9606 PE=2 SV=1	20	9	11	1	527	59.1	8.65	1757931
Q92665	28S ribosomal protein S31, mitochondrial OS=Homo sapiens OX=9606 GN=MRPS31 PE=1 SV=3	23	8	9	8	395	45.3	9.29	1.18489e+07
A0A024R1S5	GTP-binding protein 1 OS=Homo sapiens OX=9606 GN=GTPBP1 PE=4 SV=1	18	8	9	8	660	71.4	8.22	5.73413e+06
B3GQE6	RNA helicase OS=Homo sapiens OX=9606 GN=DDX27 PE=2 SV=1	11	8	9	8	765	86.6	9.25	6.5279e+06
A0A090N7Y2	ATP-binding cassette, sub-family F (GCN20), member 2 OS=Homo sapiens OX=9606 GN=ABCF2 PE=4 SV=1	14	8	9	8	634	72.4	7.49	7.15403e+06
Q9UBU9	Nuclear RNA export factor 1 OS=Homo sapiens OX=9606 GN=NXF1 PE=1 SV=1	13	8	8	8	619	70.1	8.51	12651180
A0A494C108	Protein KRI1 homolog OS=Homo sapiens OX=9606 GN=KRI1 PE=1 SV=1	13	8	8	8	709	83.2	5.17	1.17928e+07
Q8TDN6	Ribosome biogenesis protein BRX1 homolog OS=Homo sapiens OX=9606 GN=BRIX1 PE=1 SV=2	35	8	8	8	353	41.4	9.92	1.06428e+07
Q9UKV3	Apoptotic chromatin condensation inducer in the nucleus OS=Homo sapiens OX=9606 GN=ACIN1 PE=1 SV=2	9	8	8	8	1341	151.8	6.43	5.30145e+06
Q8TDD1	ATP-dependent RNA helicase DDX54 OS=Homo sapiens OX=9606 GN=DDX54 PE=1 SV=2	11	8	8	8	881	98.5	10.02	8.10706e+06
D3DP78	Aspartate--tRNA ligase, cytoplasmic OS=Homo sapiens OX=9606 GN=DARS PE=3 SV=1	18	8	8	8	468	53.4	6.54	5.35025e+06
Q86VR6	RNA helicase (Fragment) OS=Homo sapiens OX=9606 GN=DDX10 PE=2 SV=1	13	8	8	8	745	85.8	9.22	3.58732e+06
A0A3B3IT92	DNA replication licensing factor MCM4 OS=Homo sapiens OX=9606 GN=MCM4 PE=1 SV=1	9	8	8	8	904	100.7	6.95	1.62272e+07
Q9BQ39	ATP-dependent RNA helicase DDX50 OS=Homo sapiens OX=9606 GN=DDX50 PE=1 SV=1	12	8	8	6	737	82.5	9.17	6.64008e+06
P27348	14-3-3 protein theta OS=Homo sapiens OX=9606 GN=YWHAQ PE=1 SV=1	27	8	9	3	245	27.7	4.78	1.30379e+07
Q9NVI7	ATPase family AAA domain-containing protein 3A OS=Homo sapiens OX=9606 GN=ATAD3A PE=1 SV=2	17	8	8	3	634	71.3	8.98	8.20361e+06
P62140	Serine/threonine-protein phosphatase PP1-beta catalytic subunit OS=Homo sapiens OX=9606 GN=PPP1CB PE=1 SV=3	25	8	8	1	327	37.2	6.19	1.12715e+06
P36873	Serine/threonine-protein phosphatase PP1-gamma catalytic subunit OS=Homo sapiens OX=9606 GN=PPP1CC PE=1 SV=1	25	8	8	1	323	37	6.54	1.97235e+06
D3GKD9	G-gamma globin Paulinia variant OS=Homo sapiens OX=9606 GN=HBG2 PE=3 SV=1	60	7	13	7	147	16.2	7.64	4.3594e+07
Q8WUA4	General transcription factor 3C polypeptide 2 OS=Homo sapiens OX=9606 GN=GTF3C2 PE=1 SV=2	11	7	7	7	911	100.6	7.31	8.29145e+06
J3KPE3	Receptor of-activated protein C kinase 1 OS=Homo sapiens OX=9606 GN=RACK1 PE=1 SV=1	34	7	8	7	273	30.1	7.65	1.11628e+07
P04406	Glyceraldehyde-3-phosphate dehydrogenase OS=Homo sapiens OX=9606 GN=GAPDH PE=1 SV=3	32	7	8	7	335	36	8.46	1.83759e+07
P26368	Splicing factor U2AF 65 kDa subunit OS=Homo sapiens OX=9606 GN=U2AF2 PE=1 SV=4	33	7	8	7	475	53.5	9.09	1.73818e+07
Q12788	Transducin beta-like protein 3 OS=Homo sapiens OX=9606 GN=TBL3 PE=1 SV=2	11	7	8	7	808	89	6.9	5.63842e+06
Q5QTS3	60S ribosomal protein L13a OS=Homo sapiens OX=9606 PE=2 SV=1	30	7	9	7	203	23.6	11.02	5.6916e+07
O95793	Double-stranded RNA-binding protein Staufen homolog 1 OS=Homo sapiens OX=9606 GN=STAU1 PE=1 SV=2	16	7	8	7	577	63.1	9.44	9.64279e+06
P82673	28S ribosomal protein S35, mitochondrial OS=Homo sapiens OX=9606 GN=MRPS35 PE=1 SV=1	31	7	7	7	323	36.8	8.24	1.02526e+07
O43660	Pleiotropic regulator 1 OS=Homo sapiens OX=9606 GN=PLRG1 PE=1 SV=1	18	7	8	7	514	57.2	9.17	1.40458e+07
H0YMD0	Annexin (Fragment) OS=Homo sapiens OX=9606 GN=ANXA2 PE=1 SV=1	34	7	7	7	227	25.3	5.97	6.88762e+06
Q03701	CCAAT/enhancer-binding protein zeta OS=Homo sapiens OX=9606 GN=CEBPZ PE=1 SV=3	8	7	7	7	1054	120.9	5.94	3.45487e+06
V9GYM8	Guanine nucleotide exchange factor H1 OS=Homo sapiens OX=9606 GN=ARHGEF2 PE=1 SV=1	8	7	7	7	1031	116	7.37	3.62669e+06
F8VWW7	SPRY domain-containing protein 3 OS=Homo sapiens OX=9606 GN=SPRYD3 PE=1 SV=1	19	7	7	7	479	53.8	6.07	7.49068e+06
Q13823	Nucleolar GTP-binding protein 2 OS=Homo sapiens OX=9606 GN=GNL2 PE=1 SV=1	10	7	7	7	731	83.6	9.25	3.3346e+06
Q71V99	Peptidyl-prolyl cis-trans isomerase OS=Homo sapiens OX=9606 PE=2 SV=1	36	7	7	7	164	18	7.9	18095893
P20700	Lamin-B1 OS=Homo sapiens OX=9606 GN=LMNB1 PE=1 SV=2	11	7	7	7	586	66.4	5.16	4.75158e+06
P63104	14-3-3 protein zeta/delta OS=Homo sapiens OX=9606 GN=YWHAZ PE=1 SV=1	29	7	8	3	245	27.7	4.79	2.72402e+06
A0A0S2Z5K8	Spermatid perinuclear RNA-binding protein (Fragment) OS=Homo sapiens OX=9606 GN=STRBP PE=1 SV=1	10	7	9	2	657	72.1	8.73	645447
P31946	14-3-3 protein beta/alpha OS=Homo sapiens OX=9606 GN=YWHAB PE=1 SV=3	25	7	8	2	246	28.1	4.83	1887296
A0A385HW21	Mutant hemoglobin subunit alpha 2 OS=Homo sapiens OX=9606 GN=HBA2 PE=3 SV=1	73	7	13	1	142	15.3	9.03	7.00314e+07
Q2VIN3	RBM1 (Fragment) OS=Homo sapiens OX=9606 PE=4 SV=1	22	7	8	1	384	41.4	9.83	472997
O75390	Citrate synthase, mitochondrial OS=Homo sapiens OX=9606 GN=CS PE=1 SV=2	14	6	8	6	466	51.7	8.32	2.5492e+07
A8K962	cDNA FLJ77827, highly similar to Human upstream binding factor (hUBF) OS=Homo sapiens OX=9606 PE=2 SV=1	9	6	6	6	764	89.4	5.71	5.50833e+06
Q9BYG3	MKI67 FHA domain-interacting nucleolar phosphoprotein OS=Homo sapiens OX=9606 GN=NIFK PE=1 SV=1	27	6	6	6	293	34.2	9.88	3.95335e+06
A8K8B2	cDNA FLJ78127, highly similar to Homo sapiens SFRS protein kinase 1 (SRPK1), mRNA OS=Homo sapiens OX=9606 PE=2 SV=1	12	6	6	6	655	74.2	6.1	5393865
Q4ZG57	DNA replication licensing factor MCM6 (Fragment) OS=Homo sapiens OX=9606 GN=MCM6 PE=3 SV=1	9	6	6	6	785	88.9	5.6	6.29192e+06
A8K3R2	Ribosome biogenesis protein BOP1 OS=Homo sapiens OX=9606 GN=BOP1 PE=2 SV=1	9	6	6	6	746	83.5	6.13	6.23681e+06
A0A384N652	RNA helicase OS=Homo sapiens OX=9606 PE=2 SV=1	12	6	6	6	600	68.5	9.29	8.01106e+06
P51532	Transcription activator BRG1 OS=Homo sapiens OX=9606 GN=SMARCA4 PE=1 SV=2	5	6	7	6	1647	184.5	7.88	1.8747e+06
P11387	DNA topoisomerase 1 OS=Homo sapiens OX=9606 GN=TOP1 PE=1 SV=2	9	6	6	6	765	90.7	9.31	3.54034e+06
A0A1U9XBE0	Mediator of DNA damage checkpoint protein 1 OS=Homo sapiens OX=9606 PE=4 SV=1	5	6	6	6	2089	226.6	5.49	2.17436e+06
A0A087WY61	Nuclear mitotic apparatus protein 1 OS=Homo sapiens OX=9606 GN=NUMA1 PE=1 SV=1	3	6	6	6	2099	236	5.92	3.05618e+06
A8K9K8	rRNA adenine N(6)-methyltransferase OS=Homo sapiens OX=9606 PE=2 SV=1	23	6	6	6	313	35.2	9.91	4.89334e+06
Q5SSJ5	Heterochromatin protein 1-binding protein 3 OS=Homo sapiens OX=9606 GN=HP1BP3 PE=1 SV=1	12	6	6	6	553	61.2	9.67	7.29678e+06
Q96F88	Processing of 1, ribonuclease P/MRP subunit (S. cerevisiae) OS=Homo sapiens OX=9606 GN=POP1 PE=2 SV=1	6	6	6	6	1024	114.6	9.2	4.17042e+06
A0A499FJY3	RNA-binding protein 15 OS=Homo sapiens OX=9606 GN=RBM15 PE=1 SV=1	9	6	6	6	925	101.3	9.96	2.31076e+06
Q9UIG0	Tyrosine-protein kinase BAZ1B OS=Homo sapiens OX=9606 GN=BAZ1B PE=1 SV=2	4	6	6	6	1483	170.8	8.48	2.62296e+06
Q96P11	28S rRNA (cytosine-C(5))-methyltransferase OS=Homo sapiens OX=9606 GN=NSUN5 PE=1 SV=2	14	6	6	6	429	46.7	8.62	2.6452e+06
P53621	Coatomer subunit alpha OS=Homo sapiens OX=9606 GN=COPA PE=1 SV=2	4	6	6	6	1224	138.3	7.66	3.41891e+06
B4DL07	cDNA FLJ53353, highly similar to ATP-binding cassette sub-family D member 3 OS=Homo sapiens OX=9606 PE=2 SV=1	10	6	6	6	683	78.4	9.11	4.34904e+06
Q92945	Far upstream element-binding protein 2 OS=Homo sapiens OX=9606 GN=KHSRP PE=1 SV=4	10	6	6	6	711	73.1	7.3	3.05014e+06
B2R7L2	Annexin OS=Homo sapiens OX=9606 PE=2 SV=1	15	6	8	6	466	50.3	6.61	7.31542e+06
Q5QNW6	Histone H2B type 2-F OS=Homo sapiens OX=9606 GN=H2BC18 PE=1 SV=3	41	6	13	3	126	13.9	10.32	7.2314e+08
A8K644	Splicing factor, arginine/serine-rich 4, isoform CRA_b OS=Homo sapiens OX=9606 GN=SFRS4 PE=2 SV=1	12	6	9	2	494	56.7	11.52	6.36273e+06
A0A4W9A917	Immunoglobulin heavy constant gamma 3 (Fragment) OS=Homo sapiens OX=9606 GN=IGHG3 PE=1 SV=1	24	6	8	2	377	41.3	7.9	1.90469e+06
A0A286YEY4	Immunoglobulin heavy constant gamma 2 (Fragment) OS=Homo sapiens OX=9606 GN=IGHG2 PE=1 SV=1	27	6	11	1	395	43.8	6.52	58447767
Q2VIK8	RcNSEP1 (Fragment) OS=Homo sapiens OX=9606 PE=4 SV=1	29	6	9	1	319	35.4	10.01	6.88077e+06
B4DWZ4	Flap endonuclease 1 OS=Homo sapiens OX=9606 GN=FEN1 PE=2 SV=1	19	5	7	5	344	38.8	8.5	7.4732e+06
P19823	Inter-alpha-trypsin inhibitor heavy chain H2 OS=Homo sapiens OX=9606 GN=ITIH2 PE=1 SV=2	13	5	6	5	946	106.4	6.86	1.87709e+06
A0A7I2YQG2	Ribosomal protein L19 OS=Homo sapiens OX=9606 GN=RPL19 PE=1 SV=1	17	5	7	5	216	25.7	11.27	9.76485e+07
Q9NX58	Cell growth-regulating nucleolar protein OS=Homo sapiens OX=9606 GN=LYAR PE=1 SV=2	15	5	6	5	379	43.6	9.54	5.35469e+06
Q9BQ67	Glutamate-rich WD repeat-containing protein 1 OS=Homo sapiens OX=9606 GN=GRWD1 PE=1 SV=1	17	5	6	5	446	49.4	4.92	3.5996e+06
Q9Y3F4	Serine-threonine kinase receptor-associated protein OS=Homo sapiens OX=9606 GN=STRAP PE=1 SV=1	21	5	5	5	350	38.4	5.12	6.76491e+06
Q9UKN8	General transcription factor 3C polypeptide 4 OS=Homo sapiens OX=9606 GN=GTF3C4 PE=1 SV=2	7	5	5	5	822	91.9	6.65	4.60829e+06
Q59G12	Lamina-associated polypeptide 2, isoforms beta/gamma variant (Fragment) OS=Homo sapiens OX=9606 PE=2 SV=1	22	5	5	5	378	41.8	9.23	4.04025e+06
Q8NFW8	N-acylneuraminate cytidylyltransferase OS=Homo sapiens OX=9606 GN=CMAS PE=1 SV=2	18	5	5	5	434	48.3	7.93	3.25173e+06
Q8WTT2	Nucleolar complex protein 3 homolog OS=Homo sapiens OX=9606 GN=NOC3L PE=1 SV=1	7	5	5	5	800	92.5	9.17	3.11861e+06
B2R823	RNA-binding protein PNO1 OS=Homo sapiens OX=9606 PE=2 SV=1	21	5	5	5	252	27.9	9.73	5.49241e+06
Q02978	Mitochondrial 2-oxoglutarate/malate carrier protein OS=Homo sapiens OX=9606 GN=SLC25A11 PE=1 SV=3	18	5	5	5	314	34	9.91	2.6438e+06
P20042	Eukaryotic translation initiation factor 2 subunit 2 OS=Homo sapiens OX=9606 GN=EIF2S2 PE=1 SV=2	21	5	5	5	333	38.4	5.8	8.63865e+06
C9JJ19	28S ribosomal protein S34, mitochondrial OS=Homo sapiens OX=9606 GN=MRPS34 PE=1 SV=2	30	5	5	5	225	26.3	9.89	9181379
Q9Y3C1	Nucleolar protein 16 OS=Homo sapiens OX=9606 GN=NOP16 PE=1 SV=2	30	5	6	5	178	21.2	9.94	4.15591e+06
Q86VX4	Structural maintenance of chromosomes protein OS=Homo sapiens OX=9606 GN=SMC3 PE=2 SV=1	5	5	5	5	1217	141.4	7.18	1.77302e+06
Q5UIP0	Telomere-associated protein RIF1 OS=Homo sapiens OX=9606 GN=RIF1 PE=1 SV=2	2	5	5	5	2472	274.3	5.52	1.12026e+06
Q9Y3D9	28S ribosomal protein S23, mitochondrial OS=Homo sapiens OX=9606 GN=MRPS23 PE=1 SV=2	33	5	5	5	190	21.8	8.9	2.14103e+07
Q9Y2L1	Exosome complex exonuclease RRP44 OS=Homo sapiens OX=9606 GN=DIS3 PE=1 SV=2	6	5	5	5	958	108.9	7.14	1.87864e+06
Q969X6	U3 small nucleolar RNA-associated protein 4 homolog OS=Homo sapiens OX=9606 GN=UTP4 PE=1 SV=1	10	5	5	5	686	76.8	8.85	2.67094e+06
Q5BKZ2	Importin subunit alpha OS=Homo sapiens OX=9606 GN=KPNA1 PE=2 SV=1	11	5	6	5	538	60.3	5.01	3.12327e+06
Q9Y5Q9	General transcription factor 3C polypeptide 3 OS=Homo sapiens OX=9606 GN=GTF3C3 PE=1 SV=1	6	5	5	5	886	101.2	5.07	1.02919e+07
P17812	CTP synthase 1 OS=Homo sapiens OX=9606 GN=CTPS1 PE=1 SV=2	9	5	5	5	591	66.6	6.46	2.47929e+06
Q9C0C9	(E3-independent) E2 ubiquitin-conjugating enzyme OS=Homo sapiens OX=9606 GN=UBE2O PE=1 SV=3	5	5	5	5	1292	141.2	5.12	2.19213e+06
B4E2X3	cDNA FLJ56024 OS=Homo sapiens OX=9606 PE=2 SV=1	7	5	5	5	698	78.6	6.73	3.61417e+06
B1ALA9	Ribose-phosphate pyrophosphokinase 1 OS=Homo sapiens OX=9606 GN=PRPS1 PE=1 SV=2	21	5	5	5	285	31.4	6.86	5.44788e+06
Q9Y5Q8	General transcription factor 3C polypeptide 5 OS=Homo sapiens OX=9606 GN=GTF3C5 PE=1 SV=2	10	5	5	5	519	59.5	6.9	4.06785e+06
Q00341	Vigilin OS=Homo sapiens OX=9606 GN=HDLBP PE=1 SV=2	4	5	5	5	1268	141.4	6.87	2.1243e+06
Q14966	Zinc finger protein 638 OS=Homo sapiens OX=9606 GN=ZNF638 PE=1 SV=2	3	5	5	5	1978	220.5	6.38	955472
Q59FP7	DNA (cytosine-5)-methyltransferase 1 (Fragment) OS=Homo sapiens OX=9606 PE=2 SV=1	3	5	5	5	1606	181.9	7.65	1398380
C9J384	Protein CMSS1 (Fragment) OS=Homo sapiens OX=9606 GN=CMSS1 PE=1 SV=1	22	5	5	5	225	26.2	9.88	8481673
A0A087X2D0	Serine/arginine-rich-splicing factor 3 OS=Homo sapiens OX=9606 GN=SRSF3 PE=1 SV=1	53	5	6	4	95	10.3	5.14	3.56564e+07
B4DWI8	Paraspeckle component 1 OS=Homo sapiens OX=9606 PE=2 SV=1	13	5	5	4	463	52.5	7.25	2.7417e+06
E7EWK3	ATP-dependent DNA/RNA helicase DHX36 (Fragment) OS=Homo sapiens OX=9606 GN=DHX36 PE=1 SV=1	7	5	5	4	797	91.4	7.28	1.51212e+06
B4DJI1	L-lactate dehydrogenase OS=Homo sapiens OX=9606 PE=2 SV=1	16	5	5	4	305	33.6	8.46	3.24214e+06
P28482	Mitogen-activated protein kinase 1 OS=Homo sapiens OX=9606 GN=MAPK1 PE=1 SV=3	12	5	6	4	360	41.4	6.98	4.10371e+06
K7ER00	Phenylalanine--tRNA ligase OS=Homo sapiens OX=9606 GN=FARSA PE=1 SV=1	14	5	5	3	548	62.4	7.84	3.28848e+06
F8VZX2	Poly(rC)-binding protein 2 OS=Homo sapiens OX=9606 GN=PCBP2 PE=1 SV=1	21	5	6	2	321	33.8	8.24	5.31638e+06
B4DHC4	cDNA FLJ51843, highly similar to 14-3-3 protein gamma OS=Homo sapiens OX=9606 PE=2 SV=1	22	5	6	2	225	25.6	4.92	1.13445e+06
Q6MZU6	Uncharacterized protein DKFZp686C15213 OS=Homo sapiens OX=9606 GN=DKFZp686C15213 PE=2 SV=1	20	5	11	1	464	51.1	7.71	1.69465e+08
Q7L7L0	Histone H2A type 3 OS=Homo sapiens OX=9606 GN=H2AW PE=1 SV=3	35	5	20	1	130	14.1	11.05	1.50505e+09
Q16777	Histone H2A type 2-C OS=Homo sapiens OX=9606 GN=H2AC20 PE=1 SV=4	36	5	19	1	129	14	10.9	2.89298e+06
P28370	Probable global transcription activator SNF2L1 OS=Homo sapiens OX=9606 GN=SMARCA1 PE=1 SV=2	4	5	5	1	1054	122.5	8.09	554432
P02765	Alpha-2-HS-glycoprotein OS=Homo sapiens OX=9606 GN=AHSG PE=1 SV=2	24	4	9	4	367	39.3	5.72	6.48803e+07
A0A7P0TBH1	Angiotensin 1-10 OS=Homo sapiens OX=9606 GN=AGT PE=1 SV=1	22	4	5	4	473	51.8	6.2	3.52406e+08
Q9Y676	28S ribosomal protein S18b, mitochondrial OS=Homo sapiens OX=9606 GN=MRPS18B PE=1 SV=1	26	4	6	4	258	29.4	9.38	6.20923e+06
P63173	60S ribosomal protein L38 OS=Homo sapiens OX=9606 GN=RPL38 PE=1 SV=2	50	4	6	4	70	8.2	10.1	8.84124e+06
P02675	Fibrinogen beta chain OS=Homo sapiens OX=9606 GN=FGB PE=1 SV=2	14	4	6	4	491	55.9	8.27	2.74902e+06
Q9BYN8	28S ribosomal protein S26, mitochondrial OS=Homo sapiens OX=9606 GN=MRPS26 PE=1 SV=1	23	4	4	4	205	24.2	10.39	3.95957e+06
Q9Y2S7	Polymerase delta-interacting protein 2 OS=Homo sapiens OX=9606 GN=POLDIP2 PE=1 SV=1	14	4	4	4	368	42	8.63	2.41806e+06
Q9H6R4	Nucleolar protein 6 OS=Homo sapiens OX=9606 GN=NOL6 PE=1 SV=2	5	4	4	4	1146	127.5	7.64	793565
Q14974	Importin subunit beta-1 OS=Homo sapiens OX=9606 GN=KPNB1 PE=1 SV=2	6	4	4	4	876	97.1	4.78	1.50683e+06
P27816	Microtubule-associated protein 4 OS=Homo sapiens OX=9606 GN=MAP4 PE=1 SV=3	5	4	4	4	1152	120.9	5.43	3.03448e+06
Q59GA1	Splicing factor, arginine/serine-rich 10 (Transformer 2 homolog, Drosophila) variant (Fragment) OS=Homo sapiens OX=9606 PE=2 SV=1	17	4	4	4	278	32.3	11.08	8.64466e+06
Q9P015	39S ribosomal protein L15, mitochondrial OS=Homo sapiens OX=9606 GN=MRPL15 PE=1 SV=1	19	4	5	4	296	33.4	10.01	2.64651e+06
P62841	40S ribosomal protein S15 OS=Homo sapiens OX=9606 GN=RPS15 PE=1 SV=2	55	4	5	4	145	17	10.39	9.24094e+06
P35250	Replication factor C subunit 2 OS=Homo sapiens OX=9606 GN=RFC2 PE=1 SV=3	13	4	4	4	354	39.1	6.44	2.57472e+06
Q00577	Transcriptional activator protein Pur-alpha OS=Homo sapiens OX=9606 GN=PURA PE=1 SV=2	17	4	4	4	322	34.9	6.44	1.06947e+07
Q59FS7	RNA helicase (Fragment) OS=Homo sapiens OX=9606 PE=2 SV=1	7	4	5	4	676	75	8.46	4.32867e+06
M0QWZ7	Seryl-tRNA synthetase OS=Homo sapiens OX=9606 GN=SARS2 PE=1 SV=1	12	4	4	4	518	58.1	8.28	2.04603e+06
B4DQY2	MICOS complex subunit MIC60 OS=Homo sapiens OX=9606 PE=2 SV=1	7	4	4	4	711	78.9	7.06	1.38861e+06
P61221	ATP-binding cassette sub-family E member 1 OS=Homo sapiens OX=9606 GN=ABCE1 PE=1 SV=1	8	4	4	4	599	67.3	8.34	2.90851e+06
P37108	Signal recognition particle 14 kDa protein OS=Homo sapiens OX=9606 GN=SRP14 PE=1 SV=2	33	4	5	4	136	14.6	10.04	4244392
B4DX78	RNA helicase OS=Homo sapiens OX=9606 PE=2 SV=1	9	4	4	4	470	53.7	5.9	3.72581e+06
Q96GA3	Protein LTV1 homolog OS=Homo sapiens OX=9606 GN=LTV1 PE=1 SV=1	9	4	4	4	475	54.8	4.91	3.29272e+06
Q1RMG2	Adenosylhomocysteinase OS=Homo sapiens OX=9606 GN=AHCY PE=2 SV=1	15	4	4	4	306	33.8	6.61	1.9537e+06
Q6PJJ2	RRP1 protein (Fragment) OS=Homo sapiens OX=9606 GN=RRP1 PE=2 SV=2	10	4	4	4	460	52.7	9.33	7518713
Q16531	DNA damage-binding protein 1 OS=Homo sapiens OX=9606 GN=DDB1 PE=1 SV=1	4	4	4	4	1140	126.9	5.26	1.76448e+06
P55084	Trifunctional enzyme subunit beta, mitochondrial OS=Homo sapiens OX=9606 GN=HADHB PE=1 SV=3	9	4	4	4	474	51.3	9.41	1.81316e+06
Q9BRS2	Serine/threonine-protein kinase RIO1 OS=Homo sapiens OX=9606 GN=RIOK1 PE=1 SV=2	9	4	4	4	568	65.5	6.19	3.279e+06
P61964	WD repeat-containing protein 5 OS=Homo sapiens OX=9606 GN=WDR5 PE=1 SV=1	17	4	4	4	334	36.6	8.27	857063
B3KPV5	cDNA FLJ32300 fis, clone PROST2002227, highly similar to U3 small nucleolar ribonucleoprotein protein MPP10 (Fragment) OS=Homo sapiens OX=9606 PE=2 SV=1	7	4	4	4	661	76.3	4.77	708779
H3BMM9	RNA-binding protein with serine-rich domain 1 (Fragment) OS=Homo sapiens OX=9606 GN=RNPS1 PE=1 SV=1	21	4	4	4	284	31.7	11.62	2.94546e+06
C9JG87	39S ribosomal protein L39, mitochondrial (Fragment) OS=Homo sapiens OX=9606 GN=MRPL39 PE=1 SV=1	13	4	4	4	297	34	8.15	1.83517e+06
P54886	Delta-1-pyrroline-5-carboxylate synthase OS=Homo sapiens OX=9606 GN=ALDH18A1 PE=1 SV=2	7	4	4	4	795	87.2	7.12	1.45253e+08
Q9H6F5	Coiled-coil domain-containing protein 86 OS=Homo sapiens OX=9606 GN=CCDC86 PE=1 SV=1	13	4	4	4	360	40.2	10.33	5.01537e+06
P0C2W1	F-box/SPRY domain-containing protein 1 OS=Homo sapiens OX=9606 GN=FBXO45 PE=1 SV=1	14	4	4	4	286	30.6	7.83	1.50697e+07
A0A6Q8PHH9	Diadenosine tetraphosphate synthetase OS=Homo sapiens OX=9606 GN=GARS1 PE=1 SV=1	6	4	4	4	705	79.3	6.7	2.76739e+06
A0A6M8YHF9	Bifunctional lysine-specific demethylase and histidyl-hydroxylase OS=Homo sapiens OX=9606 GN=MDIG PE=2 SV=1	9	4	4	4	465	52.8	6.7	2.19624e+06
O95782	AP-2 complex subunit alpha-1 OS=Homo sapiens OX=9606 GN=AP2A1 PE=1 SV=3	4	4	4	4	977	107.5	7.03	1.613e+06
O14617	AP-3 complex subunit delta-1 OS=Homo sapiens OX=9606 GN=AP3D1 PE=1 SV=1	4	4	4	4	1153	130.1	8.48	1.73641e+06
Q13868	Exosome complex component RRP4 OS=Homo sapiens OX=9606 GN=EXOSC2 PE=1 SV=2	15	4	4	4	293	32.8	7.5	2.34856e+06
Q2TAY7	WD40 repeat-containing protein SMU1 OS=Homo sapiens OX=9606 GN=SMU1 PE=1 SV=2	11	4	4	4	513	57.5	7.18	2.31979e+06
A0A804HHW9	Isoleucine--tRNA ligase, cytoplasmic OS=Homo sapiens OX=9606 GN=IARS1 PE=4 SV=1	3	4	4	4	1220	139.8	6.16	1.77436e+06
Q16637	Survival motor neuron protein OS=Homo sapiens OX=9606 GN=SMN1 PE=1 SV=1	20	4	4	4	294	31.8	6.55	339363
Q8TCJ2	Dolichyl-diphosphooligosaccharide--protein glycosyltransferase subunit STT3B OS=Homo sapiens OX=9606 GN=STT3B PE=1 SV=1	4	4	4	4	826	93.6	8.91	2.32021e+06
Q9P035	Very-long-chain (3R)-3-hydroxyacyl-CoA dehydratase 3 OS=Homo sapiens OX=9606 GN=HACD3 PE=1 SV=2	11	4	4	4	362	43.1	8.94	4294118
E7ET15	U2 snRNP-associated SURP motif-containing protein OS=Homo sapiens OX=9606 GN=U2SURP PE=1 SV=1	3	4	4	4	1028	118.2	8.54	2.05488e+06
P45973	Chromobox protein homolog 5 OS=Homo sapiens OX=9606 GN=CBX5 PE=1 SV=1	21	4	4	4	191	22.2	5.86	4.42708e+06
Q9Y6M1	Insulin-like growth factor 2 mRNA-binding protein 2 OS=Homo sapiens OX=9606 GN=IGF2BP2 PE=1 SV=2	9	4	5	2	599	66.1	8.46	553950
E9PQW4	Mitogen-activated protein kinase OS=Homo sapiens OX=9606 GN=MAPK3 PE=1 SV=1	9	4	4	2	339	38.5	9.04	1.01496e+06
H7C3T4	Peroxiredoxin-4 (Fragment) OS=Homo sapiens OX=9606 GN=PRDX4 PE=1 SV=1	23	4	4	2	161	18.3	6.19	1.14421e+06
P08579	U2 small nuclear ribonucleoprotein B'' OS=Homo sapiens OX=9606 GN=SNRPB2 PE=1 SV=1	15	4	4	2	225	25.5	9.72	3.95073e+06
P62750	60S ribosomal protein L23a OS=Homo sapiens OX=9606 GN=RPL23A PE=1 SV=1	29	4	5	1	156	17.7	10.45	594736
Q59HB3	Apolipoprotein B variant (Fragment) OS=Homo sapiens OX=9606 PE=2 SV=1	5	3	5	3	1615	183.5	6.8	37091568
V9GYM3	Apolipoprotein A-II OS=Homo sapiens OX=9606 GN=APOA2 PE=1 SV=1	32	3	5	3	133	14.9	8.27	2.21556e+08
P56537	Eukaryotic translation initiation factor 6 OS=Homo sapiens OX=9606 GN=EIF6 PE=1 SV=1	23	3	4	3	245	26.6	4.68	4.61058e+06
Q59EK7	CS0DF038YO05 variant (Fragment) OS=Homo sapiens OX=9606 PE=3 SV=1	12	3	4	3	326	37.2	10.96	4916495
A0A087WT59	Transthyretin OS=Homo sapiens OX=9606 GN=TTR PE=1 SV=2	50	3	4	3	115	12.6	5.45	1.55446e+06
Q7Z7K6	Centromere protein V OS=Homo sapiens OX=9606 GN=CENPV PE=1 SV=1	17	3	4	3	275	29.9	9.73	3.20514e+06
P24534	Elongation factor 1-beta OS=Homo sapiens OX=9606 GN=EEF1B2 PE=1 SV=3	16	3	3	3	225	24.7	4.67	2.87495e+06
P61626	Lysozyme C OS=Homo sapiens OX=9606 GN=LYZ PE=1 SV=1	30	3	3	3	148	16.5	9.16	3.8008e+06
Q56VW8	Serine/threonine-protein phosphatase 2A 55 kDa regulatory subunit B OS=Homo sapiens OX=9606 PE=2 SV=1	9	3	3	3	447	51.6	6.2	1.33331e+06
A0A0S2Z5H0	Mitochondrial ribosomal protein S28 isoform 2 (Fragment) OS=Homo sapiens OX=9606 GN=MRPS28 PE=2 SV=1	14	3	3	3	192	21.4	9.1	1.98172e+07
P08865	40S ribosomal protein SA OS=Homo sapiens OX=9606 GN=RPSA PE=1 SV=4	14	3	3	3	295	32.8	4.87	344905
B4DKG8	cDNA FLJ60634, highly similar to Exosome component 10 OS=Homo sapiens OX=9606 PE=2 SV=1	6	3	3	3	679	77.7	6.65	1.67731e+06
A0A024R8D4	Mitochondrial ribosomal protein S2, isoform CRA_a OS=Homo sapiens OX=9606 GN=MRPS2 PE=3 SV=1	9	3	3	3	319	35.5	8.94	1.99027e+06
Q96ME7	Zinc finger protein 512 OS=Homo sapiens OX=9606 GN=ZNF512 PE=1 SV=2	7	3	3	3	567	64.6	9.76	1.40132e+06
E5RJR5	S-phase kinase-associated protein 1 OS=Homo sapiens OX=9606 GN=SKP1 PE=1 SV=1	16	3	3	3	163	18.7	4.7	3.04414e+06
Q15182	Small nuclear ribonucleoprotein-associated protein OS=Homo sapiens OX=9606 GN=SNRPB PE=2 SV=1	11	3	3	3	285	29.7	10.07	7.19754e+06
Q53HL2	Borealin OS=Homo sapiens OX=9606 GN=CDCA8 PE=1 SV=2	14	3	3	3	280	31.3	9.86	544166
Q01469	Fatty acid-binding protein 5 OS=Homo sapiens OX=9606 GN=FABP5 PE=1 SV=3	21	3	3	3	135	15.2	7.01	4.42971e+06
Q8N5C6	S1 RNA-binding domain-containing protein 1 OS=Homo sapiens OX=9606 GN=SRBD1 PE=1 SV=2	4	3	3	3	995	111.7	8.72	544691
Q5QJE6	Deoxynucleotidyltransferase terminal-interacting protein 2 OS=Homo sapiens OX=9606 GN=DNTTIP2 PE=1 SV=2	5	3	3	3	756	84.4	6.16	2.16228e+06
J3KQ69	DNA replication licensing factor MCM3 OS=Homo sapiens OX=9606 GN=MCM3 PE=1 SV=3	6	3	3	3	762	85.6	6.15	2.83994e+06
O60884	DnaJ homolog subfamily A member 2 OS=Homo sapiens OX=9606 GN=DNAJA2 PE=1 SV=1	7	3	3	3	412	45.7	6.48	2.38172e+06
B4DKZ9	Threonyl-tRNA synthetase OS=Homo sapiens OX=9606 PE=2 SV=1	5	3	3	3	602	70.3	8.56	1.03374e+06
A0A7I2YQK5	Inosine-5'-monophosphate dehydrogenase OS=Homo sapiens OX=9606 GN=IMPDH2 PE=1 SV=1	7	3	3	3	513	55.5	7.02	3.70094e+06
Q16695	Histone H3.1t OS=Homo sapiens OX=9606 GN=H3-4 PE=1 SV=3	20	3	4	3	136	15.5	11.12	1.57228e+08
P08243	Asparagine synthetase [glutamine-hydrolyzing] OS=Homo sapiens OX=9606 GN=ASNS PE=1 SV=4	6	3	4	3	561	64.3	6.86	1.20152e+06
P56270	Myc-associated zinc finger protein OS=Homo sapiens OX=9606 GN=MAZ PE=1 SV=1	7	3	3	3	477	48.6	8.95	4.16993e+06
Q9BV37	PWP1 homolog (S. cerevisiae) OS=Homo sapiens OX=9606 GN=PWP1 PE=2 SV=1	9	3	3	3	501	55.8	4.79	3.96575e+06
Q2NL82	Pre-rRNA-processing protein TSR1 homolog OS=Homo sapiens OX=9606 GN=TSR1 PE=1 SV=1	4	3	3	3	804	91.8	7.42	1.43659e+06
Q9BTC0	Death-inducer obliterator 1 OS=Homo sapiens OX=9606 GN=DIDO1 PE=1 SV=5	1	3	3	3	2240	243.7	7.88	1.02467e+06
B3KWX6	Mortality factor 4-like protein 2 OS=Homo sapiens OX=9606 PE=2 SV=1	11	3	3	3	270	30.4	9.5	895162
Q53G19	Mitochondrial ribosomal protein L11 isoform a variant (Fragment) OS=Homo sapiens OX=9606 PE=2 SV=1	17	3	3	3	192	20.6	9.91	2.41557e+06
A0A1U9X9D5	Valine--tRNA ligase OS=Homo sapiens OX=9606 PE=3 SV=2	3	3	3	3	1264	140.4	7.59	2.32433e+06
Q16513	Serine/threonine-protein kinase N2 OS=Homo sapiens OX=9606 GN=PKN2 PE=1 SV=1	4	3	3	3	984	112	6.3	823504
Q9H9J2	39S ribosomal protein L44, mitochondrial OS=Homo sapiens OX=9606 GN=MRPL44 PE=1 SV=1	13	3	3	3	332	37.5	8.4	1.32617e+06
P35249	Replication factor C subunit 4 OS=Homo sapiens OX=9606 GN=RFC4 PE=1 SV=2	9	3	3	3	363	39.7	8.02	1.86119e+06
Q8WYP5	Protein ELYS OS=Homo sapiens OX=9606 GN=AHCTF1 PE=1 SV=3	2	3	3	3	2266	252.3	6.6	730936
A8K7A1	RNA helicase OS=Homo sapiens OX=9606 PE=2 SV=1	6	3	3	3	483	54.3	8.98	1.57289e+06
Q9UL40	Zinc finger protein 346 OS=Homo sapiens OX=9606 GN=ZNF346 PE=1 SV=1	15	3	3	3	294	32.9	9.09	4.64468e+06
Q96SB8	Structural maintenance of chromosomes protein 6 OS=Homo sapiens OX=9606 GN=SMC6 PE=1 SV=2	3	3	3	3	1091	126.2	6.99	2.70382e+06
Q9H7B2	Ribosome production factor 2 homolog OS=Homo sapiens OX=9606 GN=RPF2 PE=1 SV=2	12	3	3	3	306	35.6	9.99	2.9075e+06
Q6NSD8	Fibrinopeptide A OS=Homo sapiens OX=9606 GN=FGA PE=2 SV=1	12	3	3	3	289	33	8.28	2.11352e+06
A8K5D5	cDNA FLJ76832, highly similar to Homo sapiens mitochondrial ribosomal protein L19 (MRPL19), mRNA OS=Homo sapiens OX=9606 PE=2 SV=1	9	3	3	3	280	32.4	9.57	1.63292e+06
Q9GZL7	Ribosome biogenesis protein WDR12 OS=Homo sapiens OX=9606 GN=WDR12 PE=1 SV=2	11	3	3	3	423	47.7	5.9	1.26225e+06
Q5T3I0	G patch domain-containing protein 4 OS=Homo sapiens OX=9606 GN=GPATCH4 PE=1 SV=2	8	3	3	3	446	50.4	9.63	2.31177e+06
X5DNP5	General transcription factor IIi isoform B (Fragment) OS=Homo sapiens OX=9606 GN=GTF2I PE=2 SV=1	3	3	3	3	978	110.2	6.74	954025
G3V4T2	Polyadenylate-binding protein 2 OS=Homo sapiens OX=9606 GN=PABPN1 PE=1 SV=1	16	3	3	3	178	20.2	9.48	4.54287e+06
Q9UHB9	Signal recognition particle subunit SRP68 OS=Homo sapiens OX=9606 GN=SRP68 PE=1 SV=2	5	3	3	3	627	70.7	8.56	3.25819e+06
D3DUE6	Glyoxylate reductase 1 homolog OS=Homo sapiens OX=9606 GN=N-PAC PE=3 SV=1	6	3	3	3	558	60.9	9.42	1.38047e+07
Q96CS0	Ribosome biogenesis protein NOP53 (Fragment) OS=Homo sapiens OX=9606 GN=GLTSCR2 PE=2 SV=2	8	3	3	3	476	54.2	10.36	1.82707e+06
H0YFD6	Enoyl-CoA hydratase OS=Homo sapiens OX=9606 GN=HADHA PE=1 SV=2	5	3	3	3	792	86.3	9.1	541462
A0A024RC67	Protein regulator of cytokinesis 1, isoform CRA_e OS=Homo sapiens OX=9606 GN=PRC1 PE=4 SV=1	4	3	3	3	620	71.6	6.57	1.05063e+06
E7EVX8	Pre-mRNA-processing factor 31 OS=Homo sapiens OX=9606 GN=PRPF31 PE=1 SV=1	6	3	3	3	493	54.7	5.78	1.87183e+06
Q9Y3A4	Ribosomal RNA-processing protein 7 homolog A OS=Homo sapiens OX=9606 GN=RRP7A PE=1 SV=2	17	3	3	3	280	32.3	9.58	918157
B4DLN1	cDNA FLJ60124, highly similar to Mitochondrial dicarboxylate carrier OS=Homo sapiens OX=9606 PE=2 SV=1	6	3	3	3	442	48.1	9.52	898060
Q9BW92	Threonine--tRNA ligase, mitochondrial OS=Homo sapiens OX=9606 GN=TARS2 PE=1 SV=1	5	3	3	3	718	81	7.3	1.24054e+06
Q8WXX5	DnaJ homolog subfamily C member 9 OS=Homo sapiens OX=9606 GN=DNAJC9 PE=1 SV=1	12	3	3	3	260	29.9	5.73	2.50975e+06
Q96DV4	39S ribosomal protein L38, mitochondrial OS=Homo sapiens OX=9606 GN=MRPL38 PE=1 SV=2	7	3	3	3	380	44.6	7.53	2.98923e+06
Q9BYD2	39S ribosomal protein L9, mitochondrial OS=Homo sapiens OX=9606 GN=MRPL9 PE=1 SV=2	14	3	3	3	267	30.2	10.08	1.96034e+06
Q9BYD1	39S ribosomal protein L13, mitochondrial OS=Homo sapiens OX=9606 GN=MRPL13 PE=1 SV=1	19	3	3	3	178	20.7	9.16	1.18983e+06
Q9Y2R4	Probable ATP-dependent RNA helicase DDX52 OS=Homo sapiens OX=9606 GN=DDX52 PE=1 SV=3	5	3	3	3	599	67.5	9.67	2.19175e+06
Q68DI0	AP complex subunit beta OS=Homo sapiens OX=9606 GN=DKFZp781K0743 PE=2 SV=1	4	3	3	3	951	105.6	5.38	1.91986e+06
Q59EH3	Low molecular weight cytosolic acid phosphatase (Fragment) OS=Homo sapiens OX=9606 PE=2 SV=1	19	3	3	3	165	18.7	7.88	1.1314e+06
P46779	60S ribosomal protein L28 OS=Homo sapiens OX=9606 GN=RPL28 PE=1 SV=3	20	3	3	3	137	15.7	12.02	8.72068e+06
Q86UK7	E3 ubiquitin-protein ligase ZNF598 OS=Homo sapiens OX=9606 GN=ZNF598 PE=1 SV=1	4	3	3	3	904	98.6	8.4	1.14159e+06
O95639	Cleavage and polyadenylation specificity factor subunit 4 OS=Homo sapiens OX=9606 GN=CPSF4 PE=1 SV=1	17	3	3	3	269	30.2	8.31	1.37506e+06
O75691	Small subunit processome component 20 homolog OS=Homo sapiens OX=9606 GN=UTP20 PE=1 SV=3	1	3	3	3	2785	318.2	7.39	651961
B4DP15	cDNA FLJ51014, highly similar to WD repeat protein 46 OS=Homo sapiens OX=9606 PE=2 SV=1	7	3	3	3	556	61.7	9.29	2.30466e+06
B7Z3V1	Sodium/potassium-transporting ATPase subunit alpha (Fragment) OS=Homo sapiens OX=9606 PE=2 SV=1	3	3	3	3	1020	112.4	5.35	284123
Q9BYD3	39S ribosomal protein L4, mitochondrial OS=Homo sapiens OX=9606 GN=MRPL4 PE=1 SV=1	12	3	3	3	311	34.9	9.72	1.15255e+06
H0Y6Y8	39S ribosomal protein L43, mitochondrial (Fragment) OS=Homo sapiens OX=9606 GN=MRPL43 PE=1 SV=1	15	3	3	3	169	18.8	8.51	1.68571e+06
Q8NI27	THO complex subunit 2 OS=Homo sapiens OX=9606 GN=THOC2 PE=1 SV=2	2	3	3	3	1593	182.7	8.44	1.63629e+06
Q08J23	RNA cytosine C(5)-methyltransferase NSUN2 OS=Homo sapiens OX=9606 GN=NSUN2 PE=1 SV=2	4	3	3	3	767	86.4	6.77	4.12683e+06
Q92615	La-related protein 4B OS=Homo sapiens OX=9606 GN=LARP4B PE=1 SV=3	4	3	4	3	738	80.5	6.92	1.00743e+06
Q9H8H0	Nucleolar protein 11 OS=Homo sapiens OX=9606 GN=NOL11 PE=1 SV=1	3	3	3	3	719	81.1	6.07	1656473
Q86X55	Histone-arginine methyltransferase CARM1 OS=Homo sapiens OX=9606 GN=CARM1 PE=1 SV=3	5	3	3	3	608	65.8	6.73	466923
O15226	NF-kappa-B-repressing factor OS=Homo sapiens OX=9606 GN=NKRF PE=1 SV=2	4	3	3	3	690	77.6	8.79	1.90004e+06
B3KNC3	Nucleolar complex protein 2 homolog OS=Homo sapiens OX=9606 PE=2 SV=1	4	3	3	3	749	84.9	5.62	2.5338e+06
Q9UNN5	FAS-associated factor 1 OS=Homo sapiens OX=9606 GN=FAF1 PE=1 SV=2	5	3	3	3	650	73.9	4.88	1094903
Q05DL3	CSNK1A1 protein (Fragment) OS=Homo sapiens OX=9606 GN=CSNK1A1 PE=2 SV=1	13	3	3	3	232	26.7	9.74	8.87712e+06
Q69YP1	Uncharacterized protein DKFZp762M013 (Fragment) OS=Homo sapiens OX=9606 GN=DKFZp762M013 PE=2 SV=1	5	3	3	3	728	87.3	6.87	810667
Q9BTD8	RNA-binding protein 42 OS=Homo sapiens OX=9606 GN=RBM42 PE=1 SV=1	5	3	3	3	480	50.4	9.63	1.66174e+06
A0A2R8YHB3	Parafibromin OS=Homo sapiens OX=9606 GN=CDC73 PE=1 SV=1	8	3	3	3	385	43.8	9.42	1.90077e+06
Q3B7A7	Trifunctional purine biosynthetic protein adenosine-3 OS=Homo sapiens OX=9606 GN=GART PE=2 SV=1	3	3	3	3	1010	107.7	6.77	1.21071e+06
A0A0D9SGE8	PHD finger protein 6 OS=Homo sapiens OX=9606 GN=PHF6 PE=1 SV=1	8	3	3	3	366	41.3	8.68	2.55134e+06
Q8WVV9	Heterogeneous nuclear ribonucleoprotein L-like OS=Homo sapiens OX=9606 GN=HNRNPLL PE=1 SV=1	7	3	3	2	542	60	7.72	737564
A8K3S3	Kinesin-like protein OS=Homo sapiens OX=9606 PE=2 SV=1	4	3	3	2	725	81.3	7.83	934519
A0A5F9ZHM4	L-lactate dehydrogenase OS=Homo sapiens OX=9606 GN=LDHB PE=1 SV=1	10	3	3	2	341	37.4	6.25	873881
A8K3Q9	60S ribosomal protein L14 OS=Homo sapiens OX=9606 PE=1 SV=1	17	3	6	1	216	23.4	10.93	8.07231e+06
A0A0D9SEI8	Y-box-binding protein 3 (Fragment) OS=Homo sapiens OX=9606 GN=YBX3 PE=1 SV=1	38	3	3	1	92	10.5	9.8	4154640
Q5CZ94	Uncharacterized protein DKFZp781M0386 OS=Homo sapiens OX=9606 GN=DKFZp781M0386 PE=2 SV=1	19	3	6	1	234	25	7.27	4.06249e+06
C8C504	Beta-globin OS=Homo sapiens OX=9606 GN=HBB PE=3 SV=1	28	3	3	1	147	16	8.06	989923
B3VL17	Beta globin (Fragment) OS=Homo sapiens OX=9606 PE=3 SV=1	33	3	4	1	105	11.5	6.37	4.57076e+06
K7EPH2	Phenylalanine--tRNA ligase (Fragment) OS=Homo sapiens OX=9606 GN=FARSA PE=1 SV=8	12	3	3	1	378	43	7.46	210094
P43652	Afamin OS=Homo sapiens OX=9606 GN=AFM PE=1 SV=1	4	2	3	2	599	69	5.9	58544438
P08697	Alpha-2-antiplasmin OS=Homo sapiens OX=9606 GN=SERPINF2 PE=1 SV=3	8	2	3	2	491	54.5	6.29	4.13054e+07
D6RF35	Gc-globulin OS=Homo sapiens OX=9606 GN=GC PE=1 SV=1	9	2	4	2	476	53	5.52	2.44551e+08
P36955	Pigment epithelium-derived factor OS=Homo sapiens OX=9606 GN=SERPINF1 PE=1 SV=4	11	2	2	2	418	46.3	6.38	20087318
A0A7P0Z4N2	Protein AATF OS=Homo sapiens OX=9606 GN=AATF PE=1 SV=1	10	2	3	2	474	53.3	4.68	838295
B2R9F2	cDNA, FLJ94361, highly similar to Homo sapiens serine (or cysteine) proteinase inhibitor, clade A(alpha-1 antiproteinase, antitrypsin), member 6 (SERPINA6), mRNA OS=Homo sapiens OX=9606 PE=2 SV=1	12	2	2	2	405	45.1	6.04	2.25059e+06
Q96QR8	Transcriptional activator protein Pur-beta OS=Homo sapiens OX=9606 GN=PURB PE=1 SV=3	14	2	2	2	312	33.2	5.43	1.578e+06
Q5TCT4	RNA-binding protein 34 (Fragment) OS=Homo sapiens OX=9606 GN=RBM34 PE=1 SV=1	16	2	2	2	211	24.1	9.54	1.08832e+06
A0A0B4J1V8	HCG2039996 OS=Homo sapiens OX=9606 GN=PPAN-P2RY11 PE=3 SV=1	3	2	2	2	794	87.9	9.51	1436327
O00505	Importin subunit alpha-4 OS=Homo sapiens OX=9606 GN=KPNA3 PE=1 SV=2	5	2	2	2	521	57.8	4.94	1.55293e+06
Q13112	Chromatin assembly factor 1 subunit B OS=Homo sapiens OX=9606 GN=CHAF1B PE=1 SV=1	4	2	2	2	559	61.5	7.5	918938
Q9H8H2	Probable ATP-dependent RNA helicase DDX31 OS=Homo sapiens OX=9606 GN=DDX31 PE=1 SV=2	3	2	2	2	851	94	9.99	344128
A1A5C5	RRBP1 protein OS=Homo sapiens OX=9606 GN=RRBP1 PE=2 SV=1	3	2	2	2	751	84.3	5.01	1.79857e+06
B5BUB5	Autoantigen La (Fragment) OS=Homo sapiens OX=9606 GN=SSB PE=2 SV=1	6	2	2	2	408	46.8	7.12	1.97704e+06
Q9NPD3	Exosome complex component RRP41 OS=Homo sapiens OX=9606 GN=EXOSC4 PE=1 SV=3	9	2	2	2	245	26.4	6.52	1.13637e+06
A0A087WVQ6	Clathrin heavy chain OS=Homo sapiens OX=9606 GN=CLTC PE=1 SV=1	3	2	2	2	1679	191.9	5.69	507556
Q9NWT1	p21-activated protein kinase-interacting protein 1 OS=Homo sapiens OX=9606 GN=PAK1IP1 PE=1 SV=2	5	2	2	2	392	43.9	8.91	1.10787e+06
Q8WUB8	PHD finger protein 10 OS=Homo sapiens OX=9606 GN=PHF10 PE=1 SV=3	5	2	2	2	498	56	6.62	486180
Q6FI97	BAF53A protein OS=Homo sapiens OX=9606 GN=BAF53A PE=2 SV=1	7	2	2	2	429	47.4	5.72	1.40085e+06
A0A7P0T9E5	Serine/threonine-protein kinase VRK1 OS=Homo sapiens OX=9606 GN=VRK1 PE=1 SV=1	6	2	2	2	395	45.3	8.91	417646
A8K0B9	rRNA adenine N(6)-methyltransferase OS=Homo sapiens OX=9606 PE=2 SV=1	7	2	2	2	346	39.5	9.25	1.1063e+06
P82663	28S ribosomal protein S25, mitochondrial OS=Homo sapiens OX=9606 GN=MRPS25 PE=1 SV=1	15	2	2	2	173	20.1	8.82	1.03807e+06
Q9Y4P3	Transducin beta-like protein 2 OS=Homo sapiens OX=9606 GN=TBL2 PE=1 SV=1	4	2	2	2	447	49.8	9.44	1.51135e+06
Q14807	Kinesin-like protein KIF22 OS=Homo sapiens OX=9606 GN=KIF22 PE=1 SV=5	3	2	2	2	665	73.2	9.45	457120
Q12899	Tripartite motif-containing protein 26 OS=Homo sapiens OX=9606 GN=TRIM26 PE=1 SV=1	5	2	2	2	539	62.1	5.03	544266
A0A3B3IRR6	UPF0488 protein C8orf33 OS=Homo sapiens OX=9606 GN=C8orf33 PE=1 SV=1	11	2	2	2	226	24.5	9.88	2.04343e+06
D6R9Z6	La-related protein 7 (Fragment) OS=Homo sapiens OX=9606 GN=LARP7 PE=1 SV=1	16	2	2	2	155	17.5	9.19	751770
Q53HK8	Replication factor C 3 isoform 1 variant (Fragment) OS=Homo sapiens OX=9606 PE=2 SV=1	7	2	2	2	356	40.5	8.43	389761
B2RDG4	cDNA, FLJ96597 OS=Homo sapiens OX=9606 PE=2 SV=1	6	2	2	2	508	57.4	8.76	583011
A0A2Z6ATB6	Drebrin A OS=Homo sapiens OX=9606 GN=DBN1 PE=2 SV=1	5	2	2	2	695	76.3	4.51	714815
Q9UIS9	Methyl-CpG-binding domain protein 1 OS=Homo sapiens OX=9606 GN=MBD1 PE=1 SV=2	4	2	2	2	605	66.6	9.04	1.31786e+06
B4DKS0	Monocarboxylate transporter 1 OS=Homo sapiens OX=9606 PE=2 SV=1	7	2	3	2	480	51.8	8.5	1.39595e+06
Q59G94	Zinc finger protein 207 variant (Fragment) OS=Homo sapiens OX=9606 PE=2 SV=1	5	2	2	2	496	52.8	9.01	6429900
P05198	Eukaryotic translation initiation factor 2 subunit 1 OS=Homo sapiens OX=9606 GN=EIF2S1 PE=1 SV=3	6	2	2	2	315	36.1	5.08	1.54063e+06
Q71RC2	La-related protein 4 OS=Homo sapiens OX=9606 GN=LARP4 PE=1 SV=3	4	2	2	2	724	80.5	6.61	1.22061e+06
A8K201	RRP15-like protein OS=Homo sapiens OX=9606 PE=2 SV=1	8	2	2	2	259	28.9	5.38	1.29977e+06
B2R5U1	Staphylococcal nuclease domain-containing protein OS=Homo sapiens OX=9606 PE=2 SV=1	3	2	2	2	885	99.6	6.96	482072
P38432	Coilin OS=Homo sapiens OX=9606 GN=COIL PE=1 SV=1	3	2	2	2	576	62.6	9.07	764141
A8K5B6	cDNA FLJ76830, highly similar to Homo sapiens SWI/SNF related, matrix associated, actin dependent regulator of chromatin, subfamily a, member 3 (SMARCA3), transcript variant 1, mRNA OS=Homo sapiens OX=9606 PE=2 SV=1	2	2	2	2	1009	113.9	8.56	916804
Q15022	Polycomb protein SUZ12 OS=Homo sapiens OX=9606 GN=SUZ12 PE=1 SV=3	3	2	2	2	739	83	8.81	222928
B4DIU0	cDNA FLJ58391, highly similar to Exosome complex exonuclease RRP42 OS=Homo sapiens OX=9606 PE=2 SV=1	16	2	2	2	164	17.9	4.83	830146
B5BU99	High glucose-regulated protein 8 OS=Homo sapiens OX=9606 GN=YTHDF2 PE=2 SV=1	4	2	2	2	570	61.3	9.1	1.89065e+06
Q96QD9	UAP56-interacting factor OS=Homo sapiens OX=9606 GN=FYTTD1 PE=1 SV=3	6	2	2	2	318	35.8	11.78	614353
Q6RFH5	WD repeat-containing protein 74 OS=Homo sapiens OX=9606 GN=WDR74 PE=1 SV=1	6	2	2	2	385	42.4	8.32	588004
P82914	28S ribosomal protein S15, mitochondrial OS=Homo sapiens OX=9606 GN=MRPS15 PE=1 SV=1	6	2	3	2	257	29.8	10.48	5308701
Q68D16	[Tau protein] kinase (Fragment) OS=Homo sapiens OX=9606 GN=DKFZp686D0638 PE=2 SV=1	7	2	2	2	388	43.5	8.25	777301
B4DSK8	cDNA FLJ53515, highly similar to Pogo transposable element with ZNF domain OS=Homo sapiens OX=9606 PE=2 SV=1	2	2	2	2	772	86	7.24	813870
A0A087X295	WD repeat-containing protein 6 OS=Homo sapiens OX=9606 GN=WDR6 PE=1 SV=1	2	2	2	2	1151	124.9	6.92	577210
Q9NXE8	Pre-mRNA-splicing factor CWC25 homolog OS=Homo sapiens OX=9606 GN=CWC25 PE=1 SV=1	4	2	2	2	425	49.6	10.18	500610
F5H423	Uncharacterized protein OS=Homo sapiens OX=9606 PE=3 SV=1	9	2	2	2	210	23.3	8.6	3024634
P61326	Protein mago nashi homolog OS=Homo sapiens OX=9606 GN=MAGOH PE=1 SV=1	14	2	2	2	146	17.2	6.11	197050
B2RC50	cDNA, FLJ95853, highly similar to Homo sapiens exosome component Rrp46 (RRP46), mRNA OS=Homo sapiens OX=9606 PE=2 SV=1	9	2	2	2	235	25.4	8.18	774714
Q13595	Transformer-2 protein homolog alpha OS=Homo sapiens OX=9606 GN=TRA2A PE=1 SV=1	8	2	2	2	282	32.7	11.27	699390
B3KNB9	HBS1-like protein OS=Homo sapiens OX=9606 PE=2 SV=1	5	2	2	2	684	75.4	6.61	172227
B7Z6I3	DNA ligase OS=Homo sapiens OX=9606 PE=2 SV=1	3	2	2	2	738	82.3	8.57	668848
B4DP44	cDNA FLJ60751, highly similar to Protein arginine N-methyltransferase 3 OS=Homo sapiens OX=9606 PE=2 SV=1	5	2	2	2	454	51.6	6.33	888887
B2R9J4	cDNA, FLJ94423, highly similar to Homo sapiens mitochondrial ribosomal protein L23 (MRPL23), nuclear gene encoding mitochondrial protein, mRNA OS=Homo sapiens OX=9606 PE=2 SV=1	15	2	2	2	153	17.8	9.69	604839
E5RI99	60S ribosomal protein L30 (Fragment) OS=Homo sapiens OX=9606 GN=RPL30 PE=1 SV=1	25	2	2	2	114	12.6	9.55	1.98128e+06
B9EGQ5	Protein Wiz OS=Homo sapiens OX=9606 GN=WIZ PE=1 SV=1	2	2	2	2	832	89	9.48	367353
Q9BYD6	39S ribosomal protein L1, mitochondrial OS=Homo sapiens OX=9606 GN=MRPL1 PE=1 SV=2	5	2	2	2	325	36.9	8.78	660382
B4DQR0	cDNA FLJ54377 OS=Homo sapiens OX=9606 PE=2 SV=1	3	2	2	2	797	90.6	9.26	528783
Q99549	M-phase phosphoprotein 8 OS=Homo sapiens OX=9606 GN=MPHOSPH8 PE=1 SV=2	2	2	2	2	860	97.1	6.06	281118
H0Y589	Histone lysine demethylase PHF8 (Fragment) OS=Homo sapiens OX=9606 GN=PHF8 PE=1 SV=1	3	2	2	2	659	72.9	7.44	491656
A0A024R1T5	2',3'-cyclic-nucleotide 3'-phosphodiesterase OS=Homo sapiens OX=9606 GN=CNP PE=3 SV=1	5	2	2	2	401	45.1	8.53	831511
Q05D78	Double-strand break repair protein MRE11 (Fragment) OS=Homo sapiens OX=9606 GN=MRE11A PE=2 SV=1	4	2	2	2	517	59.7	6.92	404847
E9PF06	39S ribosomal protein L3, mitochondrial (Fragment) OS=Homo sapiens OX=9606 GN=MRPL3 PE=1 SV=1	12	2	2	2	176	19.6	9.2	785758
A0A6I8PL42	Leucyl-tRNA synthetase OS=Homo sapiens OX=9606 GN=LARS1 PE=1 SV=1	2	2	2	2	1130	129.1	7.87	855132
K7EIR0	WD repeat-containing protein 18 OS=Homo sapiens OX=9606 GN=WDR18 PE=1 SV=1	5	2	2	2	409	44.8	6.89	941937
F8WF02	Pyruvate dehydrogenase E1 component subunit beta OS=Homo sapiens OX=9606 GN=PDHB PE=1 SV=1	10	2	2	2	251	27.6	7.9	340264
Q96T88	E3 ubiquitin-protein ligase UHRF1 OS=Homo sapiens OX=9606 GN=UHRF1 PE=1 SV=1	2	2	2	2	793	89.8	7.56	673409
Q08945	FACT complex subunit SSRP1 OS=Homo sapiens OX=9606 GN=SSRP1 PE=1 SV=1	2	2	2	2	709	81	6.87	1.23207e+06
Q92979	Ribosomal RNA small subunit methyltransferase NEP1 OS=Homo sapiens OX=9606 GN=EMG1 PE=1 SV=4	11	2	2	2	244	26.7	9.17	440273
O15381	Nuclear valosin-containing protein-like OS=Homo sapiens OX=9606 GN=NVL PE=1 SV=1	3	2	2	2	856	95	6.48	810435
Q99496	E3 ubiquitin-protein ligase RING2 OS=Homo sapiens OX=9606 GN=RNF2 PE=1 SV=1	7	2	2	2	336	37.6	6.84	822434
A8K0G7	cDNA FLJ78425, highly similar to Homo sapiens zinc fingers and homeoboxes 1 (ZHX1), mRNA OS=Homo sapiens OX=9606 PE=2 SV=1	3	2	2	2	873	98	5.91	469501
H0YGG4	Translation initiation factor eIF-2B subunit alpha (Fragment) OS=Homo sapiens OX=9606 GN=EIF2B1 PE=1 SV=1	14	2	2	2	152	16.9	6.9	633229
D9HTE9	Plasma membrane citrate carrier OS=Homo sapiens OX=9606 GN=SLC25A1 PE=2 SV=1	6	2	2	2	318	35	9.99	1.28148e+06
Q9C0J8	pre-mRNA 3' end processing protein WDR33 OS=Homo sapiens OX=9606 GN=WDR33 PE=1 SV=2	2	2	2	2	1336	145.8	9.17	261102
A0A0S2Z4X1	Epididymis secretory sperm binding protein (Fragment) OS=Homo sapiens OX=9606 GN=RBM10 PE=2 SV=1	3	2	2	2	852	94.3	6.73
O75477	Erlin-1 OS=Homo sapiens OX=9606 GN=ERLIN1 PE=1 SV=2	5	2	2	2	348	39.1	7.87	707301
Q9Y266	Nuclear migration protein nudC OS=Homo sapiens OX=9606 GN=NUDC PE=1 SV=1	6	2	2	2	331	38.2	5.38	2.62586e+06
Q9H0U3	Magnesium transporter protein 1 OS=Homo sapiens OX=9606 GN=MAGT1 PE=1 SV=1	6	2	2	2	335	38	9.63	3.64465e+06
P52948	Nuclear pore complex protein Nup98-Nup96 OS=Homo sapiens OX=9606 GN=NUP98 PE=1 SV=4	1	2	2	2	1817	197.5	6.4	3.33161e+06
J3QRC4	60S ribosomal protein L26 (Fragment) OS=Homo sapiens OX=9606 GN=RPL26 PE=3 SV=1	8	2	2	2	135	15.7	11.21	1.63077e+07
Q9NUD5	Zinc finger CCHC domain-containing protein 3 OS=Homo sapiens OX=9606 GN=ZCCHC3 PE=1 SV=2	5	2	2	2	403	43.5	8.53	658056
Q9P016	Thymocyte nuclear protein 1 OS=Homo sapiens OX=9606 GN=THYN1 PE=1 SV=1	7	2	2	2	225	25.7	9.25	895762
A0A0A0MSH9	Chromodomain-helicase-DNA-binding protein 1-like OS=Homo sapiens OX=9606 GN=CHD1L PE=1 SV=2	2	2	2	2	825	92.9	6.84	581442
Q92878	DNA repair protein RAD50 OS=Homo sapiens OX=9606 GN=RAD50 PE=1 SV=1	2	2	2	2	1312	153.8	6.89	574696
P49915	GMP synthase [glutamine-hydrolyzing] OS=Homo sapiens OX=9606 GN=GMPS PE=1 SV=1	4	2	2	2	693	76.7	6.87	240370
Q9Y2P8	RNA 3'-terminal phosphate cyclase-like protein OS=Homo sapiens OX=9606 GN=RCL1 PE=1 SV=3	4	2	2	2	373	40.8	9.26	626596
Q9UII4	E3 ISG15--protein ligase HERC5 OS=Homo sapiens OX=9606 GN=HERC5 PE=1 SV=2	2	2	2	2	1024	116.8	7.65	609978
Q8WUM5	Gem (Nuclear organelle) associated protein 4 OS=Homo sapiens OX=9606 GN=GEMIN4 PE=2 SV=1	2	2	2	2	1058	120	6.09	1.43468e+07
Q9NUL7	Probable ATP-dependent RNA helicase DDX28 OS=Homo sapiens OX=9606 GN=DDX28 PE=1 SV=2	4	2	2	2	540	59.5	10.42	663745
P57740	Nuclear pore complex protein Nup107 OS=Homo sapiens OX=9606 GN=NUP107 PE=1 SV=1	2	2	2	2	925	106.3	5.43	561518
H0YJV7	Transcriptional repressor protein YY1 (Fragment) OS=Homo sapiens OX=9606 GN=YY1 PE=1 SV=1	8	2	2	2	190	20.8	9.09	2.10659e+06
P52701	DNA mismatch repair protein Msh6 OS=Homo sapiens OX=9606 GN=MSH6 PE=1 SV=2	2	2	2	2	1360	152.7	6.9	247538
B4DP77	28S ribosomal protein S10, mitochondrial OS=Homo sapiens OX=9606 PE=2 SV=1	11	2	2	2	160	18.7	6.43	1.38144e+06
Q8N163	Cell cycle and apoptosis regulator protein 2 OS=Homo sapiens OX=9606 GN=CCAR2 PE=1 SV=2	2	2	2	2	923	102.8	5.22	1.38228e+06
B7ZLC9	GEMIN5 protein OS=Homo sapiens OX=9606 GN=GEMIN5 PE=2 SV=1	1	2	2	2	1507	168.3	6.62	890222
E9PC15	Acylglycerol kinase, mitochondrial OS=Homo sapiens OX=9606 GN=AGK PE=1 SV=1	5	2	2	2	394	43.8	6.34	441959
Q9NVV4	Poly(A) RNA polymerase, mitochondrial OS=Homo sapiens OX=9606 GN=MTPAP PE=1 SV=1	3	2	2	2	582	66.1	9.04	540753
F1T0L5	ATP-dependent RNA helicase DDX51 OS=Homo sapiens OX=9606 GN=DDX51 PE=2 SV=1	3	2	2	2	666	72.4	8.16	766808
F1JVV5	EWSR1/ATF1 fusion protein type 1 OS=Homo sapiens OX=9606 GN=EWSR1/ATF1 fusion PE=2 SV=1	6	2	7	1	537	57	8.57	570308
A0A7S5EX11	IGH c4080_heavy_IGHV3-64_IGHD1-26_IGHJ4 (Fragment) OS=Homo sapiens OX=9606 PE=2 SV=1	16	2	4	1	120	13.1	7.97	1.27058e+06
J3KS05	Chromobox protein homolog 1 (Fragment) OS=Homo sapiens OX=9606 GN=CBX1 PE=1 SV=8	16	2	3	1	173	20	5.02	508315
F5H0C8	2-phospho-D-glycerate hydro-lyase OS=Homo sapiens OX=9606 GN=ENO2 PE=1 SV=1	10	2	2	1	315	34.7	4.87	665007
O14992	Heat shock 70 kDa protein 4 OS=Homo sapiens OX=9606 GN=HS24/p52 PE=2 SV=1	6	2	2	1	474	52.3	8.21
A0A7P0TAE1	Endoplasmin OS=Homo sapiens OX=9606 GN=HSP90B1 PE=1 SV=1	4	2	3	1	789	90.7	5.24
P13796	Plastin-2 OS=Homo sapiens OX=9606 GN=LCP1 PE=1 SV=6	5	2	2	1	627	70.2	5.43
Q9BX40	Protein LSM14 homolog B OS=Homo sapiens OX=9606 GN=LSM14B PE=1 SV=1	6	2	3	1	385	42	9.69	2.45032e+06
H0YIB2	Keratin, type II cytoskeletal 8 (Fragment) OS=Homo sapiens OX=9606 GN=KRT8 PE=1 SV=2	77	2	2	1	35	4.1	5.11	4965958
A0A5C2GMJ9	IG c793_light_IGKV3-20_IGKJ4 (Fragment) OS=Homo sapiens OX=9606 PE=2 SV=1	25	2	3	1	108	11.6	6.54	2.08593e+06
Q5TBP9	Protein LSM14 homolog B (Fragment) OS=Homo sapiens OX=9606 GN=LSM14B PE=1 SV=1	9	2	2	1	248	26.7	8.5	943546
Q9Y496	Kinesin-like protein KIF3A OS=Homo sapiens OX=9606 GN=KIF3A PE=1 SV=4	3	2	2	1	699	80	6.54
B4DYE2	cDNA FLJ61467, highly similar to Chromosome-associated kinesin KIF4A OS=Homo sapiens OX=9606 PE=2 SV=1	1	2	2	1	1234	139.8	6.13	527508
Q53GY0	Plastin 3 variant (Fragment) OS=Homo sapiens OX=9606 PE=2 SV=1	4	2	2	1	630	70.7	5.68	404199
T2DQ69	MAP3K3/DDX42 fusion protein 1 (Fragment) OS=Homo sapiens OX=9606 PE=2 SV=1	3	2	2	1	554	61	9.45
E9PFZ2	Ceruloplasmin OS=Homo sapiens OX=9606 GN=CP PE=1 SV=1	4	1	2	1	946	108.8	5.77
B2RMS9	Inter-alpha (Globulin) inhibitor H4 (Plasma Kallikrein-sensitive glycoprotein) OS=Homo sapiens OX=9606 GN=ITIH4 PE=2 SV=1	3	1	2	1	930	103.3	6.98	13520576
P22792	Carboxypeptidase N subunit 2 OS=Homo sapiens OX=9606 GN=CPN2 PE=1 SV=3	7	1	2	1	545	60.5	5.99	14396286
G3V595	Alpha-1-antichymotrypsin (Fragment) OS=Homo sapiens OX=9606 GN=SERPINA3 PE=1 SV=3	6	1	2	1	305	34.6	5.41
Q5VY30	Retinol-binding protein OS=Homo sapiens OX=9606 GN=RBP4 PE=1 SV=2	15	1	1	1	199	23	6.09	906107
P05543	Thyroxine-binding globulin OS=Homo sapiens OX=9606 GN=SERPINA7 PE=1 SV=2	6	1	2	1	415	46.3	6.3	5.24341e+06
B2R815	cDNA, FLJ93695, highly similar to Homo sapiens serpin peptidase inhibitor, clade A (alpha-1 antiproteinase, antitrypsin), member 4 (SERPINA4), mRNA OS=Homo sapiens OX=9606 PE=2 SV=1	6	1	1	1	427	48.5	7.75	4.85835e+06
F8WEP7	Fetuin-B OS=Homo sapiens OX=9606 GN=FETUB PE=1 SV=1	18	1	1	1	119	13.3	8.5
Q6B0K9	Hemoglobin subunit mu OS=Homo sapiens OX=9606 GN=HBM PE=1 SV=1	17	1	1	1	141	15.6	6.62	1.64202e+06
Q63HQ4	Uncharacterized protein DKFZp686K04147 (Fragment) OS=Homo sapiens OX=9606 GN=DKFZp686K04147 PE=2 SV=1	2	1	1	1	1222	133.1	5.62	1.16822e+06
A0A3S8NFS6	ATIII-T1 OS=Homo sapiens OX=9606 PE=3 SV=1	6	1	2	1	414	47.1	6.04
P35443	Thrombospondin-4 OS=Homo sapiens OX=9606 GN=THBS4 PE=1 SV=2	3	1	1	1	961	105.8	4.68
Q92820	Gamma-glutamyl hydrolase OS=Homo sapiens OX=9606 GN=GGH PE=1 SV=2	8	1	1	1	318	35.9	7.11
Q9BRJ6	Uncharacterized protein C7orf50 OS=Homo sapiens OX=9606 GN=C7orf50 PE=1 SV=1	11	1	1	1	194	22.1	9.64	1.17324e+06
P49908	Selenoprotein P OS=Homo sapiens OX=9606 GN=SELENOP PE=1 SV=3	6	1	1	1	381	43.2	7.87	4.05093e+06
G3V2M1	Plasma serine protease inhibitor (Fragment) OS=Homo sapiens OX=9606 GN=SERPINA5 PE=1 SV=1	7	1	1	1	231	25.8	8.13
B7Z539	cDNA FLJ56954, highly similar to Inter-alpha-trypsin inhibitor heavy chain H1 OS=Homo sapiens OX=9606 PE=2 SV=1	3	1	1	1	645	72.1	7.68	506775
Q5UGI6	Serine/cysteine proteinase inhibitor clade G member 1 splice variant 2 (Fragment) OS=Homo sapiens OX=9606 GN=SERPING1 PE=2 SV=1	6	1	1	1	333	37.3	8	4344607
B4DMA8	Kinesin-like protein OS=Homo sapiens OX=9606 PE=2 SV=1	3	1	1	1	549	60.5	6.7	722097
B4DNH1	Profilin OS=Homo sapiens OX=9606 PE=2 SV=1	7	1	1	1	188	20.8	7.83	1.11798e+06
A0A7I2V5B2	NADH dehydrogenase [ubiquinone] 1 alpha subcomplex subunit 10, mitochondrial OS=Homo sapiens OX=9606 GN=NDUFA10 PE=1 SV=1	4	1	1	1	361	41.5	7.96	256771
Q96PD5	N-acetylmuramoyl-L-alanine amidase OS=Homo sapiens OX=9606 GN=PGLYRP2 PE=1 SV=1	4	1	1	1	576	62.2	7.55	353668
A0A024RD99	G-rich RNA sequence binding factor 1, isoform CRA_a OS=Homo sapiens OX=9606 GN=GRSF1 PE=4 SV=1	5	1	1	1	318	36.6	5.69	1.28708e+06
H0YAG5	28S ribosomal protein S18c, mitochondrial (Fragment) OS=Homo sapiens OX=9606 GN=MRPS18C PE=1 SV=1	16	1	1	1	113	12.5	9.77	701198
Q5RKV6	Exosome complex component MTR3 OS=Homo sapiens OX=9606 GN=EXOSC6 PE=1 SV=1	6	1	1	1	272	28.2	6.28	1.27044e+06
O00376	p40 OS=Homo sapiens OX=9606 PE=4 SV=1	4	1	1	1	338	40	9.45	463746
A0A669KAX9	Ribosomal_L2_C domain-containing protein (Fragment) OS=Homo sapiens OX=9606 PE=4 SV=1	11	1	1	1	238	26	10.23	855210
Q6FG31	HOXA5 protein (Fragment) OS=Homo sapiens OX=9606 GN=HOXA5 PE=2 SV=1	5	1	1	1	270	29.3	9.11	252209
G8JLB3	tRNA pseudouridine synthase A (Fragment) OS=Homo sapiens OX=9606 GN=PUS1 PE=1 SV=1	3	1	1	1	384	42.9	8.47	560916
A0A5C2GJ51	IG c360_light_IGKV3-20_IGKJ2 (Fragment) OS=Homo sapiens OX=9606 PE=2 SV=1	17	1	1	1	108	11.7	6.51	789306
H0YJW3	Alpha-actinin-1 (Fragment) OS=Homo sapiens OX=9606 GN=ACTN1 PE=1 SV=1	5	1	1	1	251	28.9	5.06	488715
Q9H3P7	Golgi resident protein GCP60 OS=Homo sapiens OX=9606 GN=ACBD3 PE=1 SV=4	2	1	1	1	528	60.6	5.06	545152
Q9BVQ7	Spermatogenesis-associated protein 5-like protein 1 OS=Homo sapiens OX=9606 GN=SPATA5L1 PE=1 SV=2	1	1	1	1	753	80.7	8.09
A8K9K4	cDNA FLJ75504, highly similar to Homo sapiens glucosidase I, mRNA OS=Homo sapiens OX=9606 PE=2 SV=1	2	1	1	1	562	62.2	7.11
Q96BP2	Coiled-coil-helix-coiled-coil-helix domain-containing protein 1 OS=Homo sapiens OX=9606 GN=CHCHD1 PE=1 SV=1	14	1	1	1	118	13.5	10.21
H0Y9L5	Exosome complex component RRP45 (Fragment) OS=Homo sapiens OX=9606 GN=EXOSC9 PE=1 SV=1	6	1	1	1	172	18.8	4.44	621902
P55058	Phospholipid transfer protein OS=Homo sapiens OX=9606 GN=PLTP PE=1 SV=1	7	1	1	1	493	54.7	7.01	5752916
B3KSC7	cDNA FLJ36001 fis, clone TESTI2015213, highly similar to Homo sapiens target of EGR1, member 1 (nuclear) (TOE1), mRNA OS=Homo sapiens OX=9606 PE=2 SV=1	6	1	1	1	234	25.8	8.29
P29692	Elongation factor 1-delta OS=Homo sapiens OX=9606 GN=EEF1D PE=1 SV=5	4	1	1	1	281	31.1	5.01	313111
A6QKW0	SHINC3 OS=Homo sapiens OX=9606 GN=SHINC3 PE=2 SV=1	4	1	1	1	247	27.9	9.7	521529
A0A5C2FX88	IGL c1591_light_IGKV2-30_IGKJ4 (Fragment) OS=Homo sapiens OX=9606 PE=2 SV=1	12	1	1	1	111	12.2	8.88	5623505
H0Y9X1	Translation machinery-associated protein 16 (Fragment) OS=Homo sapiens OX=9606 GN=TMA16 PE=1 SV=1	6	1	1	1	242	27.7	9.57	807354
A0A140VKH3	Testis tissue sperm-binding protein Li 90mP OS=Homo sapiens OX=9606 PE=2 SV=1	2	1	1	1	646	71.6	5.07
B4DIX0	cDNA FLJ50778, highly similar to Protein flightless-1 homolog OS=Homo sapiens OX=9606 PE=2 SV=1	1	1	1	1	1238	141.4	6.1
D3DQF6	POU domain, class 4, transcription factor 3, isoform CRA_a OS=Homo sapiens OX=9606 GN=POU4F3 PE=4 SV=1	1	1	1	1	771	84.1	9.83	847793
Q9P031	Thyroid transcription factor 1-associated protein 26 OS=Homo sapiens OX=9606 GN=CCDC59 PE=1 SV=2	5	1	1	1	241	28.7	9.88
Q8NEJ9	Neuroguidin OS=Homo sapiens OX=9606 GN=NGDN PE=1 SV=1	4	1	1	1	315	35.9	9.57	488563
J3QSF4	Ras-related protein Rab-15 (Fragment) OS=Homo sapiens OX=9606 GN=RAB15 PE=1 SV=1	8	1	1	1	140	15.6	9.45	878763
Q86UY6	N-alpha-acetyltransferase 40 OS=Homo sapiens OX=9606 GN=NAA40 PE=1 SV=1	5	1	1	1	237	27.2	7.39
Q5VU11	Ribonuclease P protein subunit p30 (Fragment) OS=Homo sapiens OX=9606 GN=RPP30 PE=1 SV=1	4	1	1	1	254	28.1	9.22	400092
A0A2U3TZJ5	B-cell lymphoma/leukemia 11A OS=Homo sapiens OX=9606 GN=BCL11A PE=1 SV=1	1	1	1	1	793	86.3	6.46	664735
A0A0S2Z4Z6	Serine/arginine repetitive matrix 1 isoform 2 (Fragment) OS=Homo sapiens OX=9606 GN=SRRM1 PE=1 SV=1	1	1	1	1	918	103.9	11.84	495610
Q5M9Q1	NKAP-like protein OS=Homo sapiens OX=9606 GN=NKAPL PE=1 SV=3	2	1	1	1	402	46.3	9.72	557900
Q9Y657	Spindlin-1 OS=Homo sapiens OX=9606 GN=SPIN1 PE=1 SV=3	4	1	1	1	262	29.6	6.96
B4DJ30	cDNA FLJ61290, highly similar to Neutral alpha-glucosidase AB OS=Homo sapiens OX=9606 PE=2 SV=1	2	1	1	1	995	112.9	6.06	507804
E5KSX8	Mitochondrial transcription factor A OS=Homo sapiens OX=9606 PE=4 SV=1	4	1	1	1	246	29.1	9.72	1.68927e+06
C9JUG7	F-actin-capping protein subunit alpha OS=Homo sapiens OX=9606 GN=CAPZA2 PE=1 SV=1	7	1	1	1	146	16.7	5.11	591881
O75616	GTPase Era, mitochondrial OS=Homo sapiens OX=9606 GN=ERAL1 PE=1 SV=2	4	1	1	1	437	48.3	8.84	481016
M0R061	Coatomer subunit epsilon OS=Homo sapiens OX=9606 GN=COPE PE=1 SV=1	14	1	1	1	146	16.4	9.76	240632
A0A5C2GIY8	IG c175_heavy_IGHV3-23_IGHD4-11_IGHJ4 (Fragment) OS=Homo sapiens OX=9606 PE=2 SV=1	16	1	1	1	120	13	8.48	1054384
A0A5F9ZI73	Ankyrin-2 OS=Homo sapiens OX=9606 GN=ANK2 PE=1 SV=1	0	1	1	1	1822	200.2	6.19	243851
A0A3B3IUA2	Ribonucloprotein OS=Homo sapiens OX=9606 GN=SNU13 PE=1 SV=1	4	1	1	1	272	30.1	9.55	1.6727e+06
B4DV79	Eukaryotic translation initiation factor 3 subunit B OS=Homo sapiens OX=9606 GN=EIF3B PE=2 SV=1	1	1	1	1	738	85.1	5.26	429536
O75694	Nuclear pore complex protein Nup155 OS=Homo sapiens OX=9606 GN=NUP155 PE=1 SV=1	1	1	1	1	1391	155.1	6.16	488691
P02760	Protein AMBP OS=Homo sapiens OX=9606 GN=AMBP PE=1 SV=1	3	1	1	1	352	39	6.25	547346
Q8IXM3	39S ribosomal protein L41, mitochondrial OS=Homo sapiens OX=9606 GN=MRPL41 PE=1 SV=1	11	1	1	1	137	15.4	9.57
K7EMH1	60S ribosomal protein L22 (Fragment) OS=Homo sapiens OX=9606 GN=RPL22 PE=1 SV=1	15	1	1	1	89	10.4	9.66	1153495
A0A0C4DGH5	Cullin-associated NEDD8-dissociated protein 1 (Fragment) OS=Homo sapiens OX=9606 GN=CAND1 PE=1 SV=1	1	1	1	1	770	85.4	5.5
P14373	Zinc finger protein RFP OS=Homo sapiens OX=9606 GN=TRIM27 PE=1 SV=1	2	1	1	1	513	58.5	6.21	480503
A0A024R254	Melanoma antigen family D, 1, isoform CRA_a OS=Homo sapiens OX=9606 GN=MAGED1 PE=4 SV=1	2	1	1	1	778	86.1	5.83
O43824	Putative GTP-binding protein 6 OS=Homo sapiens OX=9606 GN=GTPBP6 PE=1 SV=4	2	1	1	1	516	56.9	9.42	2.34632e+06
F5H0S8	Guanine nucleotide-binding protein G(I)/G(S)/G(T) subunit beta-3 (Fragment) OS=Homo sapiens OX=9606 GN=GNB3 PE=1 SV=8	4	1	1	1	264	29.2	6.29	434264
R9S3C3	p14ARF/p16INK4a fusion protein OS=Homo sapiens OX=9606 GN=p14ARF PE=2 SV=1	7	1	1	1	170	18.5	11.68	167983
G1UI17	4-alpha-glucanotransferase (Fragment) OS=Homo sapiens OX=9606 GN=AGL PE=2 SV=1	1	1	1	1	1262	143.6	6.64	135882
A0A7S5EVN6	IGH c1172_heavy_IGHV1-46_IGHD3-9_IGHJ4 (Fragment) OS=Homo sapiens OX=9606 PE=2 SV=1	10	1	1	1	115	12.7	7.99	3.82931e+06
A6PVX3	26S proteasome non-ATPase regulatory subunit 4 (Fragment) OS=Homo sapiens OX=9606 GN=PSMD4 PE=1 SV=1	9	1	1	1	203	21.8	7.11	351080
B2RCT6	cDNA, FLJ96276, highly similar to Homo sapiens G1 to S phase transition 1 (GSPT1), mRNA OS=Homo sapiens OX=9606 PE=2 SV=1	2	1	1	1	499	55.7	5.62	329385
B4E213	cDNA FLJ61051, highly similar to HpaII tinys locus 9c protein OS=Homo sapiens OX=9606 PE=2 SV=1	4	1	1	1	261	29	8.87	252959
K7ERU7	Telomerase RNA component-interacting RNase OS=Homo sapiens OX=9606 GN=TRIR PE=1 SV=1	11	1	1	1	133	13.4	6.81	848317
A0A5C2FYL5	IGL c1320_light_IGKV1-9_IGKJ4 (Fragment) OS=Homo sapiens OX=9606 PE=2 SV=1	17	1	1	1	106	11.5	7.12	1122122
Q12904	Aminoacyl tRNA synthase complex-interacting multifunctional protein 1 OS=Homo sapiens OX=9606 GN=AIMP1 PE=1 SV=2	4	1	1	1	312	34.3	8.43	232742
P04217	Alpha-1B-glycoprotein OS=Homo sapiens OX=9606 GN=A1BG PE=1 SV=4	4	1	2	1	495	54.2	5.86	462113
Q9Y3C6	Peptidyl-prolyl cis-trans isomerase-like 1 OS=Homo sapiens OX=9606 GN=PPIL1 PE=1 SV=1	8	1	1	1	166	18.2	7.99	296018
E9PDP5	Ankyrin repeat and KH domain-containing protein 1 (Fragment) OS=Homo sapiens OX=9606 GN=ANKHD1 PE=1 SV=1	1	1	1	1	1565	166.6	5.01
A0A024R3R6	Nucleoporin 133kDa, isoform CRA_a OS=Homo sapiens OX=9606 GN=NUP133 PE=3 SV=1	2	1	1	1	981	110.4	4.91	326962
A0A024R4Z4	HCG2039447, isoform CRA_d OS=Homo sapiens OX=9606 GN=hCG_2039447 PE=1 SV=1	4	1	1	1	569	63.3	7.36
P15531	Nucleoside diphosphate kinase A OS=Homo sapiens OX=9606 GN=NME1 PE=1 SV=1	8	1	1	1	152	17.1	6.19	496365
A0A7P0SB82	Thymidine kinase 2, mitochondrial OS=Homo sapiens OX=9606 GN=TK2 PE=1 SV=1	7	1	3	1	152	17.7	11.47	2.13021e+07
Q53RD8	Uncharacterized protein LOC84524 (Fragment) OS=Homo sapiens OX=9606 GN=LOC84524 PE=4 SV=1	3	1	1	1	266	30.8	8.47	638096
P46977	Dolichyl-diphosphooligosaccharide--protein glycosyltransferase subunit STT3A OS=Homo sapiens OX=9606 GN=STT3A PE=1 SV=2	1	1	1	1	705	80.5	8.07	550567
Q96DI7	U5 small nuclear ribonucleoprotein 40 kDa protein OS=Homo sapiens OX=9606 GN=SNRNP40 PE=1 SV=1	3	1	1	1	357	39.3	8.1
V9GZ56	U6 snRNA-associated Sm-like protein LSm4 (Fragment) OS=Homo sapiens OX=9606 GN=LSM4 PE=1 SV=1	3	1	1	1	238	25.7	10.15	2915973
Q7LAX7	39S ribosomal protein L59, mitochondrial OS=Homo sapiens OX=9606 PE=2 SV=1	16	1	1	1	124	14.5	9.61	538157
A0A2R8Y595	Transcriptional repressor CTCF OS=Homo sapiens OX=9606 GN=CTCF PE=1 SV=1	2	1	1	1	638	73	8.28
B3KX15	cDNA FLJ44468 fis, clone UTERU2026025, moderately similar to SPLICING FACTOR, ARGININE/SERINE-RICH 2 OS=Homo sapiens OX=9606 PE=2 SV=1	7	1	1	1	122	13.8	10.45	424533
B4DVW7	cDNA FLJ56640, highly similar to Mus musculus embryonic ectoderm development (Eed), mRNA OS=Homo sapiens OX=9606 PE=2 SV=1	2	1	1	1	370	42.3	7.27	361763
E9PLD3	Uncharacterized protein OS=Homo sapiens OX=9606 PE=4 SV=1	13	1	2	1	99	11.6	12.23	916628
Q9BSC4	Nucleolar protein 10 OS=Homo sapiens OX=9606 GN=NOL10 PE=1 SV=1	1	1	1	1	688	80.3	8.46	819734
A0PJC9	TPR protein (Fragment) OS=Homo sapiens OX=9606 GN=TPR PE=2 SV=1	3	1	1	1	471	53.8	5.6	209226
Q9H8M2	Bromodomain-containing protein 9 OS=Homo sapiens OX=9606 GN=BRD9 PE=1 SV=2	2	1	1	1	597	67	6.19	337168
Q53F85	Daxx (Fragment) OS=Homo sapiens OX=9606 PE=2 SV=1	2	1	1	1	740	81.2	4.88	498716
Q53H96	Pyrroline-5-carboxylate reductase 3 OS=Homo sapiens OX=9606 GN=PYCR3 PE=1 SV=3	4	1	1	1	274	28.6	7.72	668390
Q8TAQ2	SWI/SNF complex subunit SMARCC2 OS=Homo sapiens OX=9606 GN=SMARCC2 PE=1 SV=1	1	1	1	1	1214	132.8	5.69
A0A7S5C2R7	IGH c2757_heavy_IGHV4-39_IGHD3-10_IGHJ3 (Fragment) OS=Homo sapiens OX=9606 PE=2 SV=1	13	1	1	1	122	13.4	8.47
P02763	Alpha-1-acid glycoprotein 1 OS=Homo sapiens OX=9606 GN=ORM1 PE=1 SV=1	4	1	1	1	201	23.5	5.02	605539
E9PE17	28S ribosomal protein S17, mitochondrial (Fragment) OS=Homo sapiens OX=9606 GN=MRPS17 PE=1 SV=1	7	1	1	1	129	14.4	9.85
A0A7S5C1Q2	IGH c2242_heavy_IGHV3-21_IGHD3-9_IGHJ6 (Fragment) OS=Homo sapiens OX=9606 PE=2 SV=1	14	1	1	1	130	14.5	8.43	1.3903e+06
P41743	Protein kinase C iota type OS=Homo sapiens OX=9606 GN=PRKCI PE=1 SV=2	2	1	1	1	596	68.2	5.85	388213
G3V325	ATP5MF-PTCD1 readthrough OS=Homo sapiens OX=9606 GN=ATP5MF-PTCD1 PE=4 SV=1	1	1	1	1	749	84.1	8.72
Q53FB6	Mitochondrial aldehyde dehydrogenase 2 variant (Fragment) OS=Homo sapiens OX=9606 PE=2 SV=1	2	1	1	1	517	56.3	7.05
F8WCP5	THO complex subunit 5 homolog OS=Homo sapiens OX=9606 GN=THOC5 PE=1 SV=1	4	1	1	1	343	39.7	5.77	788264
B4DSL9	cDNA FLJ58748, highly similar to U3 small nucleolar RNA-associated protein 6homolog OS=Homo sapiens OX=9606 PE=2 SV=1	3	1	1	1	330	39.1	6.57	309453
A0A140T947	Pre-mRNA-splicing factor ATP-dependent RNA helicase DHX16 (Fragment) OS=Homo sapiens OX=9606 GN=DHX16 PE=1 SV=1	2	1	1	1	669	76.9	6.09	281876
B3KRG2	DNA excision repair protein ERCC-3 OS=Homo sapiens OX=9606 PE=2 SV=1	1	1	1	1	718	82	7.87
H0Y938	Coatomer subunit beta' OS=Homo sapiens OX=9606 GN=COPB2 PE=1 SV=2	1	1	1	1	898	101.5	5.82
Q8IZH2	5'-3' exoribonuclease 1 OS=Homo sapiens OX=9606 GN=XRN1 PE=1 SV=1	1	1	1	1	1706	194	7.21	266317
Q8IWX8	Calcium homeostasis endoplasmic reticulum protein OS=Homo sapiens OX=9606 GN=CHERP PE=1 SV=3	1	1	1	1	916	103.6	9.04	715620
A0A5F9ZH11	Peregrin OS=Homo sapiens OX=9606 GN=BRPF1 PE=1 SV=2	1	1	1	1	1253	141.5	7.72	229953
P10155	60 kDa SS-A/Ro ribonucleoprotein OS=Homo sapiens OX=9606 GN=RO60 PE=1 SV=2	2	1	1	1	538	60.6	8.03	296110
O60841	Eukaryotic translation initiation factor 5B OS=Homo sapiens OX=9606 GN=EIF5B PE=1 SV=4	2	1	1	1	1220	138.7	5.49	429220
Q96EL2	28S ribosomal protein S24, mitochondrial OS=Homo sapiens OX=9606 GN=MRPS24 PE=1 SV=1	5	1	1	1	167	19	9.38	841290
O76031	ATP-dependent Clp protease ATP-binding subunit clpX-like, mitochondrial OS=Homo sapiens OX=9606 GN=CLPX PE=1 SV=2	2	1	1	1	633	69.2	7.58	415666
B4E265	Structural maintenance of chromosomes protein 5 OS=Homo sapiens OX=9606 PE=2 SV=1	1	1	1	1	729	85.5	9.03	718030
A0A6Q8PHK0	E3 ubiquitin-protein ligase TRIP12 OS=Homo sapiens OX=9606 GN=TRIP12 PE=1 SV=1	0	1	1	1	2067	228.3	8.6	268209
H3BNI9	Casein kinase II subunit alpha' OS=Homo sapiens OX=9606 GN=CSNK2A2 PE=1 SV=2	3	1	1	1	299	35.4	7.21	889027
B2RMQ4	Cytoskeleton associated protein 2 OS=Homo sapiens OX=9606 GN=CKAP2 PE=2 SV=1	2	1	1	1	682	76.8	9.41	745381
Q96F45	Zinc finger protein 503 OS=Homo sapiens OX=9606 GN=ZNF503 PE=1 SV=1	2	1	1	1	646	62.5	8.7	342077
Q8N5N7	39S ribosomal protein L50, mitochondrial OS=Homo sapiens OX=9606 GN=MRPL50 PE=1 SV=2	7	1	1	1	158	18.3	7.88	705608
Q9BRT6	Protein LLP homolog OS=Homo sapiens OX=9606 GN=LLPH PE=1 SV=1	12	1	1	1	129	15.2	10.37	433169
A0A7S5EWW6	IGH c2582_heavy_IGHV1-2_IGHD3-22_IGHJ4 (Fragment) OS=Homo sapiens OX=9606 PE=2 SV=1	13	1	4	1	118	12.9	9.2	2.79507e+06
Q6YHK3	CD109 antigen OS=Homo sapiens OX=9606 GN=CD109 PE=1 SV=2	1	1	1	1	1445	161.6	5.85
B2R7V4	cDNA, FLJ93619, highly similar to Homo sapiens PRP4 pre-mRNA processing factor 4 homolog (yeast) (PRPF4), mRNA OS=Homo sapiens OX=9606 PE=2 SV=1	3	1	1	1	522	58.4	7.42	238063
B4DWV5	GrpE protein homolog OS=Homo sapiens OX=9606 PE=2 SV=1	5	1	1	1	196	21.9	8.62	1.02616e+06
D3DWF3	Polo-like kinase 1 (Drosophila), isoform CRA_b OS=Homo sapiens OX=9606 GN=PLK1 PE=4 SV=1	4	1	1	1	363	41.5	8.24	332215
P78549	Endonuclease III-like protein 1 OS=Homo sapiens OX=9606 GN=NTHL1 PE=1 SV=2	3	1	1	1	312	34.4	9.67
A6NN50	Obscurin-like protein 1 OS=Homo sapiens OX=9606 GN=OBSL1 PE=1 SV=1	1	1	1	1	1804	197	5.62	590487
A0A7S5C3T6	IGH c3054_heavy_IGHV1-46_IGHD3-22_IGHJ4 (Fragment) OS=Homo sapiens OX=9606 PE=2 SV=1	13	1	1	1	120	13.2	7.99	5907208
E9PBS1	AIR carboxylase (Fragment) OS=Homo sapiens OX=9606 GN=PAICS PE=1 SV=1	3	1	1	1	413	45.6	6.68
E9PK34	Coatomer subunit delta OS=Homo sapiens OX=9606 GN=ARCN1 PE=1 SV=1	12	1	1	1	83	9.1	9.5	178299
B3KM27	cDNA FLJ10093 fis, clone HEMBA1002363, highly similar to Structural maintenance of chromosome 2-like 1 protein (Fragment) OS=Homo sapiens OX=9606 PE=2 SV=1	4	1	1	1	489	55.9	6.52
Q9H000	Probable E3 ubiquitin-protein ligase makorin-2 OS=Homo sapiens OX=9606 GN=MKRN2 PE=1 SV=2	3	1	1	1	416	46.9	7.61	480351
A0A5C2FTW9	IGL c162_light_IGKV2-30_IGKJ2 (Fragment) OS=Homo sapiens OX=9606 PE=2 SV=1	12	1	2	1	112	12.5	8.48	14568840
Q9NPF5	DNA methyltransferase 1-associated protein 1 OS=Homo sapiens OX=9606 GN=DMAP1 PE=1 SV=1	3	1	1	1	467	53	9.5	1.00132e+06
Q96PU8	Protein quaking OS=Homo sapiens OX=9606 GN=QKI PE=1 SV=1	4	1	1	1	341	37.6	8.56	484754
Q96MG7	Non-structural maintenance of chromosomes element 3 homolog OS=Homo sapiens OX=9606 GN=NSMCE3 PE=1 SV=1	3	1	1	1	304	34.3	9.28
P56192	Methionine--tRNA ligase, cytoplasmic OS=Homo sapiens OX=9606 GN=MARS1 PE=1 SV=2	2	1	1	1	900	101.1	6.16	548888
O95470	Sphingosine-1-phosphate lyase 1 OS=Homo sapiens OX=9606 GN=SGPL1 PE=1 SV=3	1	1	1	1	568	63.5	9.16	406920
I3L2N8	Zinc finger CCCH domain-containing protein 7A (Fragment) OS=Homo sapiens OX=9606 GN=ZC3H7A PE=1 SV=1	3	1	1	1	225	26.4	8.65	288341
A0A7I2V562	Cytospin-B OS=Homo sapiens OX=9606 GN=SPECC1 PE=1 SV=1	1	1	1	1	834	92.5	5.83	6.44826e+06
Q04760	Lactoylglutathione lyase OS=Homo sapiens OX=9606 GN=GLO1 PE=1 SV=4	4	1	1	1	184	20.8	5.31	1.09364e+06
Q9HD33	39S ribosomal protein L47, mitochondrial OS=Homo sapiens OX=9606 GN=MRPL47 PE=1 SV=2	4	1	1	1	250	29.4	10.37	796537
B4DSU9	cDNA FLJ58421, highly similar to Cleavage and polyadenylation specificity factor 6 OS=Homo sapiens OX=9606 PE=2 SV=1	3	1	1	1	300	33.6	6.27	593913
B4DN87	Collagen-binding protein OS=Homo sapiens OX=9606 PE=2 SV=1	4	1	1	1	397	44.2	8.95	281063
A0A024R555	MAP/microtubule affinity-regulating kinase 2, isoform CRA_a OS=Homo sapiens OX=9606 GN=MARK2 PE=4 SV=1	2	1	1	1	551	61.6	9.51	1429135
H7C0G4	Probable 18S rRNA (guanine-N(7))-methyltransferase (Fragment) OS=Homo sapiens OX=9606 GN=BUD23 PE=1 SV=1	17	1	1	1	65	7.9	11.71	1.71817e+06
B4DUI5	Triosephosphate isomerase OS=Homo sapiens OX=9606 PE=2 SV=1	6	1	1	1	213	22.9	6.92
A0A087WVM4	Formyltetrahydrofolate synthetase OS=Homo sapiens OX=9606 GN=MTHFD1L PE=1 SV=1	1	1	1	1	913	99.2	7.27	765572
Q9H0H5	Rac GTPase-activating protein 1 OS=Homo sapiens OX=9606 GN=RACGAP1 PE=1 SV=1	1	1	1	1	632	71	8.88	332163
Q9UMQ6	Calpain-11 OS=Homo sapiens OX=9606 GN=CAPN11 PE=2 SV=2	1	1	1	1	739	84.4	5.6	372196
B4DWK8	Catalase OS=Homo sapiens OX=9606 PE=2 SV=1	2	1	1	1	467	53.3	7.94	623737
A0A7P0T862	Nicotinamide phosphoribosyltransferase OS=Homo sapiens OX=9606 GN=NAMPT PE=1 SV=1	2	1	1	1	404	44.9	6.47
H3BP09	Mothers against decapentaplegic homolog 3 (Fragment) OS=Homo sapiens OX=9606 GN=SMAD3 PE=1 SV=1	11	1	1	1	114	12.7	4.56	685668
A0A024R6F2	Zinc finger CCCH domain-containing protein 14 OS=Homo sapiens OX=9606 GN=FLJ11806 PE=3 SV=1	3	1	1	1	424	48.1	7.94	1.87802e+06
Q6ZS76	cDNA FLJ45771 fis, clone NETRP2003103 OS=Homo sapiens OX=9606 PE=2 SV=1	4	1	1	1	160	17.8	8.37	1304260
Q15020	Squamous cell carcinoma antigen recognized by T-cells 3 OS=Homo sapiens OX=9606 GN=SART3 PE=1 SV=1	1	1	1	1	963	109.9	5.57	512320
Q9BXY0	Protein MAK16 homolog OS=Homo sapiens OX=9606 GN=MAK16 PE=1 SV=2	4	1	1	1	300	35.3	5.38	456346
Q9Y221	60S ribosome subunit biogenesis protein NIP7 homolog OS=Homo sapiens OX=9606 GN=NIP7 PE=1 SV=1	8	1	1	1	180	20.4	8.51	183162
A8K6U2	cDNA FLJ78675, highly similar to Homo sapiens stroma HMG-box containing protein (HBP2) mRNA OS=Homo sapiens OX=9606 PE=2 SV=1	1	1	1	1	941	105.1	8.87	485937
Q53GN7	Mitochondrial ribosomal protein S30 variant (Fragment) OS=Homo sapiens OX=9606 PE=2 SV=1	3	1	1	1	439	50.3	8.12
H0YBF4	Pecanex-like protein (Fragment) OS=Homo sapiens OX=9606 GN=PCNX2 PE=3 SV=1	17	1	1	1	218	23.9	4.89	15523822
A0A0S2Z471	Creatine kinase (Fragment) OS=Homo sapiens OX=9606 GN=CKB PE=2 SV=1	3	1	1	1	405	44.9	6.11
P82932	28S ribosomal protein S6, mitochondrial OS=Homo sapiens OX=9606 GN=MRPS6 PE=1 SV=3	6	1	1	1	125	14.2	9.26	838405
Q9H3K6	BolA-like protein 2 OS=Homo sapiens OX=9606 GN=BOLA2 PE=1 SV=1	10	1	1	1	86	10.1	6.52
P27694	Replication protein A 70 kDa DNA-binding subunit OS=Homo sapiens OX=9606 GN=RPA1 PE=1 SV=2	1	1	1	1	616	68.1	7.21	369733
B4DEH0	Mitochondrial ribosomal protein L10, isoform CRA_d OS=Homo sapiens OX=9606 GN=MRPL10 PE=2 SV=1	9	1	1	1	222	25.1	8.44	362421
A0A6I8PRN4	Glutamine--fructose-6-phosphate transaminase (isomerizing) OS=Homo sapiens OX=9606 GN=GFPT1 PE=1 SV=1	2	1	1	1	609	68.5	6.49
B3KRQ8	DNA-directed RNA polymerase subunit beta OS=Homo sapiens OX=9606 PE=2 SV=1	2	1	1	1	838	94.3	8.46	266540
Q96GD4	Aurora kinase B OS=Homo sapiens OX=9606 GN=AURKB PE=1 SV=3	3	1	1	1	344	39.3	9.29	311076
Q9NSD9	Phenylalanine--tRNA ligase beta subunit OS=Homo sapiens OX=9606 GN=FARSB PE=1 SV=3	2	1	1	1	589	66.1	6.84	162876
C9JRZ6	MICOS complex subunit MIC19 OS=Homo sapiens OX=9606 GN=CHCHD3 PE=1 SV=2	4	1	1	1	232	26.7	7.75	1.94094e+06
H0YDP6	Gem-associated protein 2 (Fragment) OS=Homo sapiens OX=9606 GN=GEMIN2 PE=1 SV=9	4	1	1	1	194	21.7	5.1	681328
A0A1U9X7H4	C3/C5 convertase OS=Homo sapiens OX=9606 PE=4 SV=1	2	1	1	1	764	85.5	6.96	801791
Q9Y250	Leucine zipper putative tumor suppressor 1 OS=Homo sapiens OX=9606 GN=LZTS1 PE=1 SV=3	1	1	1	1	596	66.6	7.09	544959
A0A087WT38	RCC1-like G exchanging factor-like protein (Fragment) OS=Homo sapiens OX=9606 GN=RCC1L PE=1 SV=1	14	1	1	1	153	17.2	9.92
P17010	Zinc finger X-chromosomal protein OS=Homo sapiens OX=9606 GN=ZFX PE=2 SV=2	1	1	1	1	805	90.5	6.14
A0A5F9ZHW5	Ataxin-2 OS=Homo sapiens OX=9606 GN=ATXN2 PE=1 SV=1	1	1	1	1	1178	127.1	8.97
H7C1I7	Zinc finger MYM-type protein 4 (Fragment) OS=Homo sapiens OX=9606 GN=ZMYM4 PE=1 SV=1	1	1	1	1	1207	134.3	7.85	388290
A2IDC7	39S ribosomal protein L28, mitochondrial (Fragment) OS=Homo sapiens OX=9606 GN=MRPL28 PE=1 SV=1	5	1	1	1	194	23.1	9.36	269564
B4DGM7	cDNA FLJ51489, highly similar to LanC-like protein 1 OS=Homo sapiens OX=9606 PE=2 SV=1	10	1	1	1	117	13	7.97
A0A2R8Y855	SWI/SNF-related matrix-associated actin-dependent regulator of chromatin subfamily E member 1 OS=Homo sapiens OX=9606 GN=SMARCE1 PE=1 SV=1	4	1	1	1	367	41.8	5.83
Q9HC52	Chromobox protein homolog 8 OS=Homo sapiens OX=9606 GN=CBX8 PE=1 SV=3	2	1	1	1	389	43.4	9.91	313588
A0A087X2I1	26S proteasome regulatory subunit 10B OS=Homo sapiens OX=9606 GN=PSMC6 PE=1 SV=1	3	1	1	1	403	45.8	7.78
A0A7P0T938	Transmembrane protein KIAA1109 OS=Homo sapiens OX=9606 GN=KIAA1109 PE=1 SV=1	0	1	1	1	5093	564.6	6.6	510955
B2RTS4	Centrosomal protein 170kDa OS=Homo sapiens OX=9606 GN=CEP170 PE=2 SV=1	1	1	1	1	1486	164.5	7.24	425412
A6NFN3	RNA binding protein fox-1 homolog 3 OS=Homo sapiens OX=9606 GN=RBFOX3 PE=2 SV=4	3	1	1	1	312	33.9	7.27	1639219
Q53HB3	Proteasome 26S ATPase subunit 1 variant (Fragment) OS=Homo sapiens OX=9606 PE=1 SV=1	3	1	1	1	440	49.2	6.21	346935
Q8N5Z0	Kynurenine/alpha-aminoadipate aminotransferase, mitochondrial OS=Homo sapiens OX=9606 GN=AADAT PE=1 SV=2	2	1	1	1	425	47.3	6.96	2279931
O95625	Zinc finger and BTB domain-containing protein 11 OS=Homo sapiens OX=9606 GN=ZBTB11 PE=1 SV=2	1	1	1	1	1053	119.3	8.66
J3KN67	Tropomyosin alpha-3 chain OS=Homo sapiens OX=9606 GN=TPM3 PE=1 SV=1	4	1	1	1	285	33.2	4.77	614474
B7Z2E2	cDNA FLJ54671, highly similar to Calcium-binding mitochondrial carrier protein Aralar2 OS=Homo sapiens OX=9606 PE=2 SV=1	3	1	1	1	567	62.2	9.01	319228
A0A5C2GMN5	IG c712_heavy_IGHV3-21_IGHD5-18_IGHJ3 (Fragment) OS=Homo sapiens OX=9606 PE=2 SV=1	12	1	1	1	121	13.3	7.28
Q9NQT5	Exosome complex component RRP40 OS=Homo sapiens OX=9606 GN=EXOSC3 PE=1 SV=3	3	1	1	1	275	29.6	8.1	558341
Q13257	Mitotic spindle assembly checkpoint protein MAD2A OS=Homo sapiens OX=9606 GN=MAD2L1 PE=1 SV=1	4	1	1	1	205	23.5	5.08	1.16266e+06
P49755	Transmembrane emp24 domain-containing protein 10 OS=Homo sapiens OX=9606 GN=TMED10 PE=1 SV=2	4	1	1	1	219	25	7.44	312528
A0A5C2GJW6	IG c357_light_IGKV2D-28_IGKJ2 (Fragment) OS=Homo sapiens OX=9606 PE=2 SV=1	27	1	1	1	112	12.2	7.37	291472
A0A3F2YNW8	Inositol 1,4,5-trisphosphate receptor OS=Homo sapiens OX=9606 GN=ITPR1 PE=1 SV=1	0	1	1	1	2750	312.8	6.04	587690
Q5TDF0	Cancer-related nucleoside-triphosphatase OS=Homo sapiens OX=9606 GN=NTPCR PE=1 SV=1	8	1	1	1	228	25.1	9.42
Q13895	Bystin OS=Homo sapiens OX=9606 GN=BYSL PE=1 SV=3	3	1	1	1	437	49.6	8.12	399068
Q9NRN7	L-aminoadipate-semialdehyde dehydrogenase-phosphopantetheinyl transferase OS=Homo sapiens OX=9606 GN=AASDHPPT PE=1 SV=2	3	1	1	1	309	35.8	6.8	548112
A8K1K0	cDNA FLJ76341, highly similar to Homo sapiens kelch repeat and BTB (POZ) domain containing 3 (KBTBD3), transcript variant 1, mRNA OS=Homo sapiens OX=9606 PE=2 SV=1	1	1	1	1	612	69.8	5.35	33898020
P0C7P4	Putative cytochrome b-c1 complex subunit Rieske-like protein 1 OS=Homo sapiens OX=9606 GN=UQCRFS1P1 PE=5 SV=1	5	1	1	1	283	30.8	8.87	579042
I3L0M4	Brain-specific angiogenesis inhibitor 1-associated protein 2 (Fragment) OS=Homo sapiens OX=9606 GN=BAIAP2 PE=1 SV=1	6	1	1	1	140	16	9.03	182722
A0A2R8Y4H4	Leucine-rich repeat-containing protein 9 OS=Homo sapiens OX=9606 GN=LRRC9 PE=4 SV=1	0	1	1	1	1494	171.4	8.12	4811792
Q9NP55	BPI fold-containing family A member 1 OS=Homo sapiens OX=9606 GN=BPIFA1 PE=1 SV=1	7	1	1	1	256	26.7	5.76	165138
Q5F2F8	Serine/threonine-protein phosphatase OS=Homo sapiens OX=9606 GN=PPP3CB PE=1 SV=1	2	1	1	1	496	56	5.71
P35520	Cystathionine beta-synthase OS=Homo sapiens OX=9606 GN=CBS PE=1 SV=2	1	1	1	1	551	60.5	6.65	241850
Q15084	Protein disulfide-isomerase A6 OS=Homo sapiens OX=9606 GN=PDIA6 PE=1 SV=1	3	1	1	1	440	48.1	5.08	463498
Q8NC60	Nitric oxide-associated protein 1 OS=Homo sapiens OX=9606 GN=NOA1 PE=1 SV=2	2	1	1	1	698	78.4	8.66
Q9NW64	Pre-mRNA-splicing factor RBM22 OS=Homo sapiens OX=9606 GN=RBM22 PE=1 SV=1	2	1	1	1	420	46.9	8.54
A0A087WUE4	Leukocyte receptor cluster member 8 OS=Homo sapiens OX=9606 GN=LENG8 PE=1 SV=1	1	1	1	1	874	95.5	9.32	1.69072e+06
A0A5C2GBT6	IGH + IGL c612_light_IGKV3-15_IGKJ1 (Fragment) OS=Homo sapiens OX=9606 PE=2 SV=1	8	1	1	1	107	11.6	5.91	3.75047e+06
C9JH19	Cathepsin D OS=Homo sapiens OX=9606 GN=CTSD PE=1 SV=2	2	1	1	1	451	48.6	7.84	1.26483e+06
F8W8D3	Histone RNA hairpin-binding protein OS=Homo sapiens OX=9606 GN=SLBP PE=1 SV=1	3	1	1	1	277	32.1	7.47	495177
C9JBY7	28S ribosomal protein S33, mitochondrial OS=Homo sapiens OX=9606 GN=MRPS33 PE=1 SV=1	9	1	1	1	96	11.4	10.17	777867
Q9H7E2	Tudor domain-containing protein 3 OS=Homo sapiens OX=9606 GN=TDRD3 PE=1 SV=1	2	1	1	1	651	73.1	9.23	648213
A0A7S5C0N7	IGH c1374_heavy_IGHV3-30_IGHD2-15_IGHJ4 (Fragment) OS=Homo sapiens OX=9606 PE=2 SV=1	15	1	1	1	124	13.8	7.39	518284
Q8NFI3	Cytosolic endo-beta-N-acetylglucosaminidase OS=Homo sapiens OX=9606 GN=ENGASE PE=1 SV=1	1	1	1	1	743	83.9	6.79
B3KWK1	Copine VI (Neuronal), isoform CRA_a OS=Homo sapiens OX=9606 GN=CPNE6 PE=2 SV=1	2	1	1	1	382	42.3	5.73	622766
Q5JRF7	Phenylalanine--tRNA ligase (Fragment) OS=Homo sapiens OX=9606 GN=FARS2 PE=1 SV=1	7	1	1	1	101	11.6	4.87	403443
B4DMZ0	Tyrosine-protein kinase OS=Homo sapiens OX=9606 PE=2 SV=1	2	1	1	1	371	42.1	6.39
K7ELW0	Parkinson disease protein 7 OS=Homo sapiens OX=9606 GN=PARK7 PE=1 SV=1	4	1	1	1	169	17.9	7.87	622624
Q9P2I0	Cleavage and polyadenylation specificity factor subunit 2 OS=Homo sapiens OX=9606 GN=CPSF2 PE=1 SV=2	2	1	1	1	782	88.4	5.11
B4DHE8	RNA-binding protein Musashi homolog 2 OS=Homo sapiens OX=9606 GN=MSI2 PE=1 SV=1	2	1	1	1	324	34.8	8.88
A6ND22	28S ribosomal protein S16, mitochondrial OS=Homo sapiens OX=9606 GN=MRPS16 PE=1 SV=1	8	1	1	1	99	11.1	9.69	1.72298e+06
B4E1N8	cDNA FLJ51183, highly similar to Extracellular matrix protein 2 OS=Homo sapiens OX=9606 PE=2 SV=1	1	1	1	1	618	70.7	6.04	3.629e+06
B2RCN4	cDNA, FLJ96175 OS=Homo sapiens OX=9606 PE=2 SV=1	3	1	1	1	835	91	5.9	189017
H0Y524	Copine-1 (Fragment) OS=Homo sapiens OX=9606 GN=CPNE1 PE=1 SV=1	4	1	1	1	208	21.4	8.12	217172
H0YJU2	Activator of 90 kDa heat shock protein ATPase homolog 1 (Fragment) OS=Homo sapiens OX=9606 GN=AHSA1 PE=1 SV=1	5	1	1	1	133	15	5.15	747538
A0A5C2GCX9	IGH + IGL c548_light_IGKV2-24_IGKJ5 (Fragment) OS=Homo sapiens OX=9606 PE=2 SV=1	21	1	1	1	112	12.3	8.02	1.2583e+06
H0YIV4	Nucleosome assembly protein 1-like 1 (Fragment) OS=Homo sapiens OX=9606 GN=NAP1L1 PE=1 SV=1	5	1	1	1	385	44.7	4.49
M0QZW6	Protein KASH5 (Fragment) OS=Homo sapiens OX=9606 GN=KASH5 PE=1 SV=1	2	1	1	1	524	58.5	4.7	763402
B4DNN3	Glutaminyl-tRNA synthetase OS=Homo sapiens OX=9606 PE=2 SV=1	1	1	1	1	725	82.2	7.78	256292
Q9NWH9	SAFB-like transcription modulator OS=Homo sapiens OX=9606 GN=SLTM PE=1 SV=2	1	1	1	1	1034	117.1	7.87	531306
Q8N1L4	Putative inactive cytochrome P450 family member 4Z2 OS=Homo sapiens OX=9606 GN=CYP4Z2P PE=5 SV=2	2	1	1	1	340	40.1	9.17	916629
A0A7P0T9F1	Cytoplasmic dynein 1 heavy chain 1 OS=Homo sapiens OX=9606 GN=DYNC1H1 PE=1 SV=1	1	1	1	1	3758	431.5	6.35
Q9ULW3	Activator of basal transcription 1 OS=Homo sapiens OX=9606 GN=ABT1 PE=1 SV=1	4	1	1	1	272	31.1	9.88
Q16650	T-box brain protein 1 OS=Homo sapiens OX=9606 GN=TBR1 PE=1 SV=1	2	1	1	1	682	74	7.33	1.47999e+06
B0QY34	Casein kinase I isoform epsilon OS=Homo sapiens OX=9606 GN=CSNK1E PE=1 SV=1	4	1	1	1	336	38.4	9.28	213627
Q96BK5	PIN2/TERF1-interacting telomerase inhibitor 1 OS=Homo sapiens OX=9606 GN=PINX1 PE=1 SV=2	6	1	1	1	328	37	9.6	347466
A0A6I8PIK9	Polyadenylate-binding protein 1-like (Fragment) OS=Homo sapiens OX=9606 GN=PABPC1L PE=1 SV=1	14	1	1	1	73	8.4	10.51
A0A0A0MT01	Actin-depolymerizing factor OS=Homo sapiens OX=9606 GN=GSN PE=1 SV=1	1	1	1	1	767	84.7	5.83	323521
Q53H37	Calmodulin-like skin protein variant (Fragment) OS=Homo sapiens OX=9606 PE=2 SV=1	8	1	1	1	146	15.9	4.44	176873
B1Q2B0	URCC5 OS=Homo sapiens OX=9606 GN=URCC5 PE=2 SV=1	1	1	1	1	911	101.2	8.43
A0A5C2GAC5	IGH + IGL c72_heavy_IGHV3-23_IGHD5-24_IGHJ5 (Fragment) OS=Homo sapiens OX=9606 PE=2 SV=1	14	1	1	1	118	12.8	6.58	11122927
A0A5C2G5G0	IGH c236_heavy__IGHV2-5_IGHD3-16_IGHJ3 (Fragment) OS=Homo sapiens OX=9606 PE=2 SV=1	5	1	1	1	129	14.1	7.28	782145
Q53G47	LUC7-like isoform b variant (Fragment) OS=Homo sapiens OX=9606 PE=2 SV=1	2	1	1	1	371	43.7	9.98	3.32348e+06
P78345	Ribonuclease P protein subunit p38 OS=Homo sapiens OX=9606 GN=RPP38 PE=1 SV=2	3	1	1	1	283	31.8	9.92	316874
A0A087X2D5	39S ribosomal protein L45, mitochondrial OS=Homo sapiens OX=9606 GN=MRPL45 PE=1 SV=1	3	1	1	1	306	35.3	9.03	665308
Q5CZC0	Fibrous sheath-interacting protein 2 OS=Homo sapiens OX=9606 GN=FSIP2 PE=2 SV=4	0	1	1	1	6907	780.1	6.71	8385342
A0A5C2G2I8	IGL c2666_light_IGKV3-15_IGKJ2 (Fragment) OS=Homo sapiens OX=9606 PE=2 SV=1	17	1	1	1	107	11.6	8.91	861605
H7BZW6	Histone deacetylase complex subunit SAP18 (Fragment) OS=Homo sapiens OX=9606 GN=SAP18 PE=1 SV=2	5	1	1	1	143	16	9.13	3.42244e+06
E5RHP1	Potassium channel subfamily U member 1 OS=Homo sapiens OX=9606 GN=KCNU1 PE=1 SV=1	1	1	1	1	947	106.8	8.66	757422
A8K0D2	cDNA FLJ77740, highly similar to Homo sapiens 7-dehydrocholesterol reductase, mRNA OS=Homo sapiens OX=9606 PE=2 SV=1	2	1	1	1	475	54.4	8.78	572568
Q92621	Nuclear pore complex protein Nup205 OS=Homo sapiens OX=9606 GN=NUP205 PE=1 SV=3	0	1	1	1	2012	227.8	6.19
H0YD50	Putative lipoyltransferase 2, mitochondrial (Fragment) OS=Homo sapiens OX=9606 GN=LIPT2 PE=1 SV=1	10	1	1	1	73	7.5	4.78	3.64323e+06
J3QRN6	Unconventional myosin-Id OS=Homo sapiens OX=9606 GN=MYO1D PE=1 SV=1	1	1	1	1	961	111.2	9.39	146333
B2RWN5	HEAT repeat-containing protein 1 OS=Homo sapiens OX=9606 GN=HEATR1 PE=2 SV=1	1	1	1	1	2144	242.1	6.55	556335
Q7L2J0	7SK snRNA methylphosphate capping enzyme OS=Homo sapiens OX=9606 GN=MEPCE PE=1 SV=1	2	1	1	1	689	74.3	9.57	235945
A0A5C2GA17	IGH + IGL c26_light_IGKV2-24_IGKJ5 (Fragment) OS=Homo sapiens OX=9606 PE=2 SV=1	21	1	1	1	112	12.3	8	845550
Q9HAU5	Regulator of nonsense transcripts 2 OS=Homo sapiens OX=9606 GN=UPF2 PE=1 SV=1	1	1	1	1	1272	147.7	5.69	225470
A0A024R8J6	ATP-binding cassette, sub-family A (ABC1), member 5, isoform CRA_b OS=Homo sapiens OX=9606 GN=ABCA5 PE=4 SV=1	1	1	1	1	1326	150.6	7.58	1.47663e+06
B1AHF3	NADH-cytochrome b5 reductase 3 (Fragment) OS=Homo sapiens OX=9606 GN=CYB5R3 PE=1 SV=1	5	1	1	1	147	16.7	9.73	4.48221e+06
B3KUJ2	cDNA FLJ40024 fis, clone STOMA2007745, highly similar to UBIQUITIN-ACTIVATING ENZYME E1 OS=Homo sapiens OX=9606 PE=2 SV=1	2	1	1	1	506	56.9	6.38
O75683	Surfeit locus protein 6 OS=Homo sapiens OX=9606 GN=SURF6 PE=1 SV=3	2	1	1	1	361	41.4	10.64	939398
A0A024R962	HCG40889, isoform CRA_b OS=Homo sapiens OX=9606 GN=hCG_40889 PE=4 SV=1	3	1	1	1	1231	139	6.62
M0R2N5	Very-long-chain enoyl-CoA reductase OS=Homo sapiens OX=9606 GN=TECR PE=1 SV=1	3	1	1	1	346	39.9	9.61	285093
K7EPK2	Asparagine--tRNA ligase, cytoplasmic (Fragment) OS=Homo sapiens OX=9606 GN=NARS1 PE=1 SV=1	5	1	1	1	163	18.7	9.47	258873
O95816	BAG family molecular chaperone regulator 2 OS=Homo sapiens OX=9606 GN=BAG2 PE=1 SV=1	4	1	1	1	211	23.8	6.7	584472
M0QXH4	Hyaluronan synthase 1 OS=Homo sapiens OX=9606 GN=HAS1 PE=1 SV=1	4	1	1	1	214	23.6	4.89	1.08182e+06
B3KM90	cDNA FLJ10529 fis, clone NT2RP2000965, highly similar to Targeting protein for Xklp2 OS=Homo sapiens OX=9606 PE=2 SV=1	2	1	1	1	605	69.7	9.35
Q8TB01	Similar to cytoskeleton-associated protein 4 (Fragment) OS=Homo sapiens OX=9606 PE=2 SV=1	2	1	1	1	560	62	5.68	337244
K7ERQ8	PCAF_N domain-containing protein (Fragment) OS=Homo sapiens OX=9606 PE=4 SV=1	4	1	1	1	282	31.4	7.42	261398
I3L4B6	HCG30384, isoform CRA_b OS=Homo sapiens OX=9606 GN=B3GNTL1 PE=1 SV=1	3	1	1	1	250	28.7	8.9	2.29035e+06
Q8WXE9	Stonin-2 OS=Homo sapiens OX=9606 GN=STON2 PE=1 SV=1	1	1	1	1	905	101.1	5.39	273602
H0Y4J2	39S ribosomal protein L37, mitochondrial (Fragment) OS=Homo sapiens OX=9606 GN=MRPL37 PE=1 SV=1	3	1	2	1	264	29.6	6.64	165876
P35998	26S proteasome regulatory subunit 7 OS=Homo sapiens OX=9606 GN=PSMC2 PE=1 SV=3	2	1	1	1	433	48.6	5.95	837370
K7ERQ3	G-protein-coupled receptor 157 (Fragment) OS=Homo sapiens OX=9606 GN=GPR157 PE=4 SV=1	12	1	1	1	66	7.5	8.85
B4DKK9	cDNA FLJ52967, highly similar to DnaJ homolog subfamily B member 1 OS=Homo sapiens OX=9606 PE=2 SV=1	4	1	1	1	180	20	7.43	286861
D6RH06	PDZ and LIM domain protein 7 (Fragment) OS=Homo sapiens OX=9606 GN=PDLIM7 PE=1 SV=1	4	1	1	1	287	30.5	9.25
Q6ZSU2	Disks large homolog 2 OS=Homo sapiens OX=9606 GN=DLG2 PE=1 SV=1	1	1	1	1	552	59.3	6.57	1.35869e+06
Q9BZK3	Putative nascent polypeptide-associated complex subunit alpha-like protein OS=Homo sapiens OX=9606 GN=NACA4P PE=5 SV=1	7	1	1	1	213	23.3	4.59
Q9BRZ2	E3 ubiquitin-protein ligase TRIM56 OS=Homo sapiens OX=9606 GN=TRIM56 PE=1 SV=3	1	1	1	1	755	81.4	7.74	2.55127e+06
Q8IV48	3'-5' exoribonuclease 1 OS=Homo sapiens OX=9606 GN=ERI1 PE=1 SV=3	3	1	1	1	349	40	6.7	552206
Q96NZ8	WAP, Kazal, immunoglobulin, Kunitz and NTR domain-containing protein 1 OS=Homo sapiens OX=9606 GN=WFIKKN1 PE=1 SV=1	1	1	1	1	548	58.8	6.2	668194
V9GYZ0	Pantothenate kinase 2, mitochondrial OS=Homo sapiens OX=9606 GN=PANK2 PE=1 SV=2	4	1	1	1	171	18.7	9.98	932000
P05164	Myeloperoxidase OS=Homo sapiens OX=9606 GN=MPO PE=1 SV=1	3	1	1	1	745	83.8	8.97
Q9NXS2	Glutaminyl-peptide cyclotransferase-like protein OS=Homo sapiens OX=9606 GN=QPCTL PE=1 SV=2	3	1	1	1	382	42.9	9.82	141327
P57772	Selenocysteine-specific elongation factor OS=Homo sapiens OX=9606 GN=EEFSEC PE=1 SV=4	2	1	1	1	596	65.3	8.35
H0YL91	Activating signal cointegrator 1 OS=Homo sapiens OX=9606 GN=TRIP4 PE=1 SV=1	2	1	1	1	368	42	7.21
B4E2Q9	Flavin-containing monooxygenase OS=Homo sapiens OX=9606 PE=2 SV=1	8	1	1	1	251	29	5.73	185350
B3KTN5	cDNA FLJ38538 fis, clone HCHON2001407, highly similar to LanC-like protein 2 OS=Homo sapiens OX=9606 PE=2 SV=1	2	1	1	1	450	50.8	7.59
E9PMT2	LIM domain only protein 7 OS=Homo sapiens OX=9606 GN=LMO7 PE=1 SV=1	1	1	1	1	1398	159.9	7.78	5822787
A0A7P0TB94	RNA helicase OS=Homo sapiens OX=9606 GN=DDX20 PE=1 SV=1	2	1	1	1	423	46.9	7.47	467014
O95931	Chromobox protein homolog 7 OS=Homo sapiens OX=9606 GN=CBX7 PE=1 SV=1	6	1	1	1	251	28.3	9.44	223608
B4E318	BRCA2 and CDKN1A-interacting protein OS=Homo sapiens OX=9606 PE=2 SV=1	3	1	1	1	262	29.8	4.75	202263
Q7Z5J8	Ankyrin and armadillo repeat-containing protein OS=Homo sapiens OX=9606 GN=ANKAR PE=2 SV=3	1	1	1	1	1434	161.9	8.1	479763
A0A5C2GVH1	IG c1769_heavy_IGHV3-23_IGHD3-9_IGHJ4 (Fragment) OS=Homo sapiens OX=9606 PE=2 SV=1	6	1	1	1	125	13.6	5.41
A0A5C2GRU1	IG c224_light_IGKV4-1_IGKJ1 (Fragment) OS=Homo sapiens OX=9606 PE=2 SV=1	7	1	1	1	113	12.7	8.48	508719072
A0A0A0MQS3	Leydig cell tumor 10 kDa protein homolog (Fragment) OS=Homo sapiens OX=9606 GN=C19orf53 PE=1 SV=1	11	1	1	1	80	8.9	12.02	4554452
H0Y8V1	STIMATE-MUSTN1 readthrough (Fragment) OS=Homo sapiens OX=9606 GN=STIMATE-MUSTN1 PE=4 SV=1	6	1	2	1	148	16.6	7.12	409240
A0A345AK22	NADH-ubiquinone oxidoreductase chain 2 OS=Homo sapiens OX=9606 GN=ND2 PE=3 SV=1	3	1	1	1	347	38.9	9.83	3628879
Q9UKV8	Protein argonaute-2 OS=Homo sapiens OX=9606 GN=AGO2 PE=1 SV=3	2	1	1	1	859	97.1	9.19	403424
A0N4V7	HCG2039797 (Fragment) OS=Homo sapiens OX=9606 GN=Tcr-alpha PE=4 SV=1	38	1	1	1	21	2.2	9.74	1.20298e+06
H7C4N4	Transcription factor AP-2-alpha (Fragment) OS=Homo sapiens OX=9606 GN=TFAP2A PE=3 SV=1	11	1	1	1	81	8.8	10.42	450979
Q9Y6X8	Zinc fingers and homeoboxes protein 2 OS=Homo sapiens OX=9606 GN=ZHX2 PE=1 SV=1	1	1	1	1	837	92.3	6.86	359325
Q5T5Y3	Calmodulin-regulated spectrin-associated protein 1 OS=Homo sapiens OX=9606 GN=CAMSAP1 PE=1 SV=2	0	1	1	1	1602	177.9	6.73	1083988
Q53F02	Cleavage and polyadenylation specific factor 3, 73kDa variant (Fragment) OS=Homo sapiens OX=9606 PE=2 SV=1	1	1	1	1	684	77.4	5.66	161041
O75663	TIP41-like protein OS=Homo sapiens OX=9606 GN=TIPRL PE=1 SV=2	3	1	1	1	272	31.4	5.91	738311
A0A1C7CYW7	Tetratricopeptide repeat protein 34 OS=Homo sapiens OX=9606 GN=TTC34 PE=1 SV=1	1	1	1	1	1079	115.6	7.34	1.08587e+06
Q8WVJ2	NudC domain-containing protein 2 OS=Homo sapiens OX=9606 GN=NUDCD2 PE=1 SV=1	13	1	1	1	157	17.7	5.07	13712953
A2KBC1	Anti-(ED-B) scFV (Fragment) OS=Homo sapiens OX=9606 PE=1 SV=2	4	1	1	1	236	25.1	8.12	1.61914e+06
Q8N9C4	ATP-citrate synthase OS=Homo sapiens OX=9606 PE=2 SV=1	1	1	1	1	701	76.4	7.94	189065
A0A5C2FY90	IGL c1931_light_IGKV3-20_IGKJ3 (Fragment) OS=Homo sapiens OX=9606 PE=2 SV=1	7	1	1	1	105	11.4	8.5	1.02489e+06
Q5TCY1	Tau-tubulin kinase 1 OS=Homo sapiens OX=9606 GN=TTBK1 PE=1 SV=2	1	1	1	1	1321	142.7	5.6	9832596
B4DV59	REST corepressor 3 OS=Homo sapiens OX=9606 GN=RCOR3 PE=1 SV=1	3	1	1	1	374	41.8	7.02
