# Supplementary material for: MBD2 regulates the progression and chemoresistance of cholangiocarcinoma through interaction with WDR5
Source: J Exp Clin Cancer Res. 2024 Sep 30;43:272. doi: 10.1186/s13046-024-03188-4 (PMC11440836; doi:10.1186/s13046-024-03188-4)
Supplement: Supplementary file 3 — Supplementary Material 3: Table S3 The sequence of primers [file 13046_2024_3188_MOESM3_ESM.xlsx]

## Sheet: Sheet1
Table S3 The sequence of primers
ChIP-qPCR
P1	F:	ATTCAGCTGATGCGCGTTTC
	R:	TCCAGGAGGAATGTTCTGGC
P2	F:	AGCTCAAAGAAGCAGAGGCC
	R:	AGCCTGACACTTGGGAACTG
P3	F:	GGCTTCTTGAGGCGTGGATA
	R:	TCCAGTGCCACTACGGTTTG
P4	F:	CTGAGGCTCATGCATTTGGC
	R:	TTGCGGTCCCCTTCAAGATC
sh-RNA
MBD2-sh1	F:	CCGGGAAATGTAGCACTTACGTAAACTCGAGTTTACGTAAGTGCTACATTTCTTTTTG
	R:	AATTCAAAAAGAAATGTAGCACTTACGTAAACTCGAGTTTACGTAAGTGCTACATTTC
MBD2-sh2	F:	CCGGGTACGCAAGAAATTGGAAGAACTCGAGTTCTTCCAATTTCTTGCGTACTTTTTG
	R:	AATTCAAAAAGTACGCAAGAAATTGGAAGAACTCGAGTTCTTCCAATTTCTTGCGTAC
WDR5-sh1	F:	CCGGGCGCGTATGATGGGAAATTTGCTCGAGCAAATTTCCCATCATACGCGCTTTTTG
	R:	AATTCAAAAAGCGCGTATGATGGGAAATTTGCTCGAGCAAATTTCCCATCATACGCGC
WDR5-sh2	F:	CCGGGCCAAACTATGCTCTAAAGTTCTCGAGAACTTTAGAGCATAGTTTGGCTTTTTG
	R:	AATTCAAAAAGCCAAACTATGCTCTAAAGTTCTCGAGAACTTTAGAGCATAGTTTGGC
KMT2A-sh1	F:	CCGGGATTATGACCCTCCAATTAAACTCGAGTTTAATTGGAGGGTCATAATCTTTTTG
	R:	AATTCAAAAAGATTATGACCCTCCAATTAAACTCGAGTTTAATTGGAGGGTCATAATC
KMT2A-sh2	F:	CCGGCGCGGTATTATCCTAATTTAACTCGAGTTAAATTAGGATAATACCGCGTTTTTG
	R:	AATTCAAAAACGCGGTATTATCCTAATTTAACTCGAGTTAAATTAGGATAATACCGCG
ABCB1-sh1 (used for primary CCA mice models)	F:	CCGGCGACAGAATAGTAACTTGTTTCTCGAGAAACAAGTTACTATTCTGTCGTTTTTG
	R:	CATGCAAAAACGACAGAATAGTAACTTGTTTCTCGAGAAACAAGTTACTATTCTGTCG
ABCB1-sh2 (used for primary CCA mice models)	F:	CCGGCCGAACACATTGGAAGGAAATCTCGAGATTTCCTTCCAATGTGTTCGGTTTTTG
	R:	CATGCAAAAACCGAACACATTGGAAGGAAATCTCGAGATTTCCTTCCAATGTGTTCGG
RT-PCR
ABCB1	F:	TTGCTGCTTACATTCAGGTTTCA
	R:	AGCCTATCTCCTGTCGCATTA
HDAC1	F:	CTACTACGACGGGGATGTTGG
	R:	GAGTCATGCGGATTCGGTGAG
HDAC2	F:	ATGGCGTACAGTCAAGGAGG
	R:	TGCGGATTCTATGAGGCTTCA
GAPDH	F:	GGAGCGAGATCCCTCCAAAAT
	R:	GGCTGTTGTCATACTTCTCATGG
